# Supplementary material for: 1-Meth­oxycarbonyl-2-(4-nitro­phen­yl)ethanaminium nitrate
Source: Acta Crystallogr Sect E Struct Rep Online. 2008 Sep 13;64(Pt 10):o1905. doi: 10.1107/S1600536808028390 (PMC2959357; doi:10.1107/S1600536808028390)
Supplement: Supplementary file 1 [file e-64-o1905-sup1.cif]

##############################################################################
###                                                                        ###
###        Electronic paper (Acta Crystallographica Section E)             ###
###                                                                        ###
##############################################################################
#                                                                            #
# This CIF contains the data in a paper accepted for publication in Acta     #
# Crystallographica Section E. It conforms to the requirements of Notes      #
# for Authors for Section E, and has been peer reviewed under the auspices   #
# of the IUCr Commission on Journals.                                        #
#                                                                            #
# Full details of the Crystallographic Information File format               #
# are given in the paper "The Crystallographic Information File (CIF):       #
# a New Standard Archive File for Crystallography" by S. R. Hall, F. H.      #
# Allen and I. D. Brown [Acta Cryst. (1991), A47, 655-685].                  #
#                                                                            #
# The current version of the core CIF dictionary is obtainable from          #
# ftp://ftp.iucr.org/pub/cif_core.dic. The current version number is 2.4.    #
#                                                                            #
# Software is freely available for graphical display of the structure(s) in  #
# this CIF.  For information consult the CIF home page http://www.iucr.org/  #
# cif/home.html                                                              #
#                                                                            #
# This file may be used for bona fide research purposes within the           #
# scientific community so long as proper attribution is given to the journal # 
# article from which it was obtained.                                        #
#                                                                            #
##############################################################################
                                             
data_I
_audit_creation_method     SHELXL97
_chemical_name_systematic
;
1-Methoxycarbonyl-2-(4-nitrophenyl)ethanaminium nitrate
;
_chemical_name_common     ?
_chemical_formula_moiety     'C10 H13 N2 O4 + , N O3 -'
_chemical_formula_sum     'C10 H13 N3 O7'
_chemical_formula_iupac     'C10 H13 N2 O4 + , N O3 -'
_chemical_formula_weight     287.23
_chemical_melting_point     ?
_symmetry_cell_setting     monoclinic
_symmetry_space_group_name_H-M     'P 21'
_symmetry_space_group_name_Hall     'P 2yb'
loop_
    _symmetry_equiv_pos_as_xyz
    'x, y, z'
    '-x, y+1/2, -z'
_cell_length_a     5.3722(11)
_cell_length_b     8.4244(17)
_cell_length_c     15.380(3)
_cell_angle_alpha     90.00
_cell_angle_beta     93.67(3)
_cell_angle_gamma     90.00
_cell_volume     694.6(2)
_cell_formula_units_Z     2
_cell_measurement_reflns_used     1657
_cell_measurement_theta_min     3.59
_cell_measurement_theta_max     27.48
_cell_measurement_temperature     298(2)
_exptl_crystal_description     block
_exptl_crystal_colour     colourless
_exptl_crystal_size_max     0.25
_exptl_crystal_size_mid     0.20
_exptl_crystal_size_min     0.20
_exptl_crystal_density_diffrn     1.373
_exptl_crystal_density_meas     ?
_exptl_crystal_density_method     'not measured'
_exptl_crystal_F_000     300
_exptl_absorpt_coefficient_mu     0.118
_exptl_absorpt_correction_type     multi-scan
_exptl_absorpt_process_details     '(CrystalClear; Rigaku, 2005)'
_exptl_absorpt_correction_T_min     0.94
_exptl_absorpt_correction_T_max     0.96
_exptl_special_details
;
;
_diffrn_ambient_temperature     298(2)
_diffrn_radiation_type     MoK\a
_diffrn_radiation_wavelength     0.71073
_diffrn_radiation_source     'fine-focus sealed tube'
_diffrn_radiation_monochromator     graphite
_diffrn_measurement_device_type     'Rigaku Mercury2'
_diffrn_measurement_method     \w
_diffrn_detector_area_resol_mean     13.6612
_diffrn_reflns_number     7232
_diffrn_reflns_av_R_equivalents     0.0476
_diffrn_reflns_av_sigmaI/netI     0.0393
_diffrn_reflns_theta_min     3.59
_diffrn_reflns_theta_max     27.48
_diffrn_reflns_theta_full     27.48
_diffrn_measured_fraction_theta_max     0.998
_diffrn_measured_fraction_theta_full     0.998
_diffrn_reflns_limit_h_min     -6
_diffrn_reflns_limit_h_max     6
_diffrn_reflns_limit_k_min     -10
_diffrn_reflns_limit_k_max     10
_diffrn_reflns_limit_l_min     -19
_diffrn_reflns_limit_l_max     19
_diffrn_standards_number     ?
_diffrn_standards_interval_count     ?
_diffrn_standards_interval_time     ?
_diffrn_standards_decay_%     ?
_refine_special_details
;
 Refinement of F^2^ against ALL reflections.  The weighted R-factor wR and
 goodness of fit S are based on F^2^, conventional R-factors R are based
 on F, with F set to zero for negative F^2^. The threshold expression of
 F^2^ > 2sigma(F^2^) is used only for calculating R-factors(gt) etc. and is
 not relevant to the choice of reflections for refinement.  R-factors based
 on F^2^ are statistically about twice as large as those based on F, and R-
 factors based on ALL data will be even larger.
;
_reflns_number_total     1682
_reflns_number_gt     1164
_reflns_threshold_expression     I>2\s(I)
_refine_ls_structure_factor_coef     Fsqd
_refine_ls_matrix_type     full
_refine_ls_R_factor_all     0.0835
_refine_ls_R_factor_gt     0.0551
_refine_ls_wR_factor_gt     0.1425
_refine_ls_wR_factor_ref     0.1604
_refine_ls_goodness_of_fit_ref     1.037
_refine_ls_restrained_S_all     1.044
_refine_ls_number_reflns     1682
_refine_ls_number_parameters     181
_refine_ls_number_restraints     7
_refine_ls_hydrogen_treatment     constr
_refine_ls_weighting_scheme     calc
_refine_ls_weighting_details
       'calc w = 1/[\s^2^(Fo^2^)+(0.0812P)^2^+0.1127P] where P=(Fo^2^+2Fc^2^)/3'
_atom_sites_solution_hydrogens     geom
_atom_sites_solution_primary     direct
_atom_sites_solution_secondary     difmap
_refine_ls_shift/su_max     0.001
_refine_ls_shift/su_mean     <0.001
_refine_diff_density_max     0.241
_refine_diff_density_min     -0.353
_refine_ls_extinction_method     none
_refine_ls_extinction_coef     ?
loop_
    _atom_type_symbol
    _atom_type_description
    _atom_type_scat_dispersion_real
    _atom_type_scat_dispersion_imag
    _atom_type_scat_source
    'C' 'C' 0.0033 0.0000
                         'International Tables Vol C Tables 4.2.6.8 and 6.1.1.4'
    'H' 'H' 0.0000 0.0000
                         'International Tables Vol C Tables 4.2.6.8 and 6.1.1.4'
    'N' 'N' 0.0061 0.0000
                         'International Tables Vol C Tables 4.2.6.8 and 6.1.1.4'
    'O' 'O' 0.0106 0.0000
                         'International Tables Vol C Tables 4.2.6.8 and 6.1.1.4'
_computing_data_collection     'CrystalClear (Rigaku, 2005)'
_computing_cell_refinement     'CrystalClear (Rigaku, 2005)'
_computing_data_reduction     'CrystalClear (Rigaku, 2005)'
_computing_structure_solution     'SHELXS97 (Sheldrick, 2008)'
_computing_structure_refinement     'SHELXL97 (Sheldrick, 2008)'
_computing_molecular_graphics     'SHELXTL (Sheldrick, 2008)'
_computing_publication_material     'SHELXTL (Sheldrick, 2008)'
loop_
    _atom_site_type_symbol
    _atom_site_label
    _atom_site_fract_x
    _atom_site_fract_y
    _atom_site_fract_z
    _atom_site_U_iso_or_equiv
    _atom_site_adp_type
    _atom_site_calc_flag
    _atom_site_refinement_flags
    _atom_site_occupancy
    _atom_site_disorder_assembly
    _atom_site_disorder_group
    O O6 0.2827(6) 0.2359(4) 0.41323(19) 0.0739(9) Uani d . 1 . .
    N N2 0.9977(5) 0.4443(4) 0.55140(18) 0.0502(8) Uani d . 1 . .
    H H2A 0.8876 0.4035 0.5118 0.075 Uiso calc R 1 . .
    H H2B 1.1460 0.3995 0.5461 0.075 Uiso calc R 1 . .
    H H2C 1.0094 0.5485 0.5431 0.075 Uiso calc R 1 . .
    O O4 0.7381(10) 0.2064(5) 0.7129(2) 0.1100(13) Uani d U 1 . .
    N N3 0.4793(6) 0.2783(4) 0.4504(2) 0.0551(8) Uani d . 1 . .
    C C8 0.9152(6) 0.4134(5) 0.6393(2) 0.0450(8) Uani d . 1 . .
    H H8 0.7528 0.4645 0.6444 0.054 Uiso calc R 1 . .
    O O7 0.6843(6) 0.2597(5) 0.4190(2) 0.0895(11) Uani d . 1 . .
    O O3 0.9747(8) 0.1395(4) 0.6053(2) 0.0883(12) Uani d . 1 . .
    C C4 0.9935(7) 0.4905(5) 0.7975(2) 0.0549(10) Uani d . 1 . .
    C C7 1.1003(7) 0.4825(6) 0.7094(2) 0.0600(10) Uani d . 1 . .
    H H7A 1.2495 0.4175 0.7135 0.072 Uiso calc R 1 . .
    H H7B 1.1478 0.5885 0.6921 0.072 Uiso calc R 1 . .
    O O5 0.4776(5) 0.3493(7) 0.5199(2) 0.0973(15) Uani d . 1 . .
    C C9 0.8833(9) 0.2365(6) 0.6494(2) 0.0620(11) Uani d . 1 . .
    C C2 0.9717(13) 0.4069(9) 0.9457(3) 0.0971(19) Uani d . 1 . .
    H H2 1.0311 0.3444 0.9924 0.117 Uiso calc R 1 . .
    C C5 0.7944(10) 0.5923(6) 0.8092(3) 0.0721(13) Uani d . 1 . .
    H H5 0.7337 0.6558 0.7631 0.086 Uiso calc R 1 . .
    C C3 1.0808(10) 0.3984(8) 0.8659(3) 0.0818(14) Uani d . 1 . .
    H H3 1.2137 0.3297 0.8593 0.098 Uiso calc R 1 . .
    C C1 0.7795(11) 0.5067(8) 0.9543(3) 0.0828(16) Uani d . 1 . .
    N N1 0.6608(16) 0.5128(10) 1.0390(3) 0.120(2) Uani d . 1 . .
    C C6 0.6851(10) 0.6006(7) 0.8881(3) 0.0839(15) Uani d . 1 . .
    H H6 0.5514 0.6682 0.8957 0.101 Uiso calc R 1 . .
    O O2 0.4950(14) 0.6095(13) 1.0471(4) 0.172(3) Uani d . 1 . .
    C C10 0.6934(16) 0.0396(7) 0.7309(4) 0.1130(13) Uani d U 1 . .
    H H10A 0.5863 0.0308 0.7784 0.170 Uiso calc R 1 . .
    H H10B 0.8492 -0.0121 0.7463 0.170 Uiso calc R 1 . .
    H H10C 0.6150 -0.0099 0.6801 0.170 Uiso calc R 1 . .
    O O1 0.7474(15) 0.4254(10) 1.0972(3) 0.179(3) Uani d . 1 . .
loop_
    _atom_site_aniso_label
    _atom_site_aniso_U_11
    _atom_site_aniso_U_22
    _atom_site_aniso_U_33
    _atom_site_aniso_U_12
    _atom_site_aniso_U_13
    _atom_site_aniso_U_23
    O6 0.081(2) 0.067(2) 0.0724(19) -0.0210(17) -0.0044(16) -0.0037(17)
    N2 0.0498(16) 0.0528(19) 0.0501(16) -0.0008(14) 0.0186(13) 0.0031(14)
    O4 0.196(4) 0.0643(19) 0.0772(17) -0.047(2) 0.069(2) -0.0111(15)
    N3 0.0503(18) 0.057(2) 0.059(2) 0.0003(15) 0.0103(15) -0.0039(17)
    C8 0.0437(17) 0.051(2) 0.0413(17) -0.0039(16) 0.0150(14) -0.0033(16)
    O7 0.074(2) 0.102(3) 0.095(2) 0.019(2) 0.0339(18) -0.010(2)
    O3 0.143(3) 0.0526(18) 0.075(2) 0.0141(19) 0.044(2) 0.0034(17)
    C4 0.064(2) 0.054(2) 0.0467(19) -0.0102(19) 0.0012(16) -0.0040(18)
    C7 0.055(2) 0.069(3) 0.056(2) -0.006(2) 0.0083(17) 0.005(2)
    O5 0.0501(16) 0.153(4) 0.089(2) 0.005(2) 0.0032(16) -0.057(3)
    C9 0.092(3) 0.053(2) 0.0432(18) -0.004(2) 0.0229(19) -0.0008(19)
    C2 0.138(5) 0.105(5) 0.047(2) -0.012(5) -0.002(3) 0.009(3)
    C5 0.095(3) 0.066(3) 0.054(2) 0.003(3) 0.006(2) -0.003(2)
    C3 0.095(3) 0.090(4) 0.060(3) 0.007(3) -0.001(2) 0.012(3)
    C1 0.103(4) 0.094(4) 0.053(3) -0.030(3) 0.022(3) -0.020(3)
    N1 0.166(6) 0.144(6) 0.052(3) -0.059(5) 0.028(3) -0.027(4)
    C6 0.099(4) 0.089(4) 0.066(3) 0.001(3) 0.018(3) -0.027(3)
    O2 0.183(6) 0.240(9) 0.102(4) -0.022(6) 0.070(4) -0.058(5)
    C10 0.199(4) 0.067(2) 0.0810(18) -0.046(2) 0.067(2) -0.0103(17)
    O1 0.265(8) 0.211(8) 0.065(3) -0.043(6) 0.046(4) 0.005(4)
_geom_special_details
;
 All esds (except the esd in the dihedral angle between two l.s. planes)
 are estimated using the full covariance matrix.  The cell esds are taken
 into account individually in the estimation of esds in distances, angles
 and torsion angles; correlations between esds in cell parameters are only
 used when they are defined by crystal symmetry.  An approximate (isotropic)
 treatment of cell esds is used for estimating esds involving l.s. planes.
;
loop_
    _geom_bond_atom_site_label_1
    _geom_bond_atom_site_label_2
    _geom_bond_site_symmetry_2
    _geom_bond_distance
    _geom_bond_publ_flag
    O6 N3 . 1.222(4) ?
    N2 C8 . 1.473(4) ?
    N2 H2A . 0.89 ?
    N2 H2B . 0.89 ?
    N2 H2C . 0.89 ?
    O4 C9 . 1.312(5) ?
    O4 C10 . 1.455(7) ?
    N3 O5 . 1.225(5) ?
    N3 O7 . 1.241(4) ?
    C8 C9 . 1.509(6) ?
    C8 C7 . 1.534(6) ?
    C8 H8 . 0.98 ?
    O3 C9 . 1.189(5) ?
    C4 C3 . 1.366(6) ?
    C4 C5 . 1.392(7) ?
    C4 C7 . 1.506(5) ?
    C7 H7A . 0.97 ?
    C7 H7B . 0.97 ?
    C2 C1 . 1.344(8) ?
    C2 C3 . 1.396(7) ?
    C2 H2 . 0.93 ?
    C5 C6 . 1.384(6) ?
    C5 H5 . 0.93 ?
    C3 H3 . 0.93 ?
    C1 C6 . 1.361(8) ?
    C1 N1 . 1.488(7) ?
    N1 O2 . 1.219(11) ?
    N1 O1 . 1.227(10) ?
    C6 H6 . 0.93 ?
    C10 H10A . 0.96 ?
    C10 H10B . 0.96 ?
    C10 H10C . 0.96 ?
loop_
    _geom_angle_atom_site_label_1
    _geom_angle_atom_site_label_2
    _geom_angle_atom_site_label_3
    _geom_angle_site_symmetry_1
    _geom_angle_site_symmetry_3
    _geom_angle
    _geom_angle_publ_flag
    C8 N2 H2A . . 109.5 ?
    C8 N2 H2B . . 109.5 ?
    H2A N2 H2B . . 109.5 ?
    C8 N2 H2C . . 109.5 ?
    H2A N2 H2C . . 109.5 ?
    H2B N2 H2C . . 109.5 ?
    C9 O4 C10 . . 116.2(4) ?
    O6 N3 O5 . . 119.8(3) ?
    O6 N3 O7 . . 122.9(4) ?
    O5 N3 O7 . . 117.2(4) ?
    N2 C8 C9 . . 108.2(3) ?
    N2 C8 C7 . . 111.0(3) ?
    C9 C8 C7 . . 112.0(4) ?
    N2 C8 H8 . . 108.5 ?
    C9 C8 H8 . . 108.5 ?
    C7 C8 H8 . . 108.5 ?
    C3 C4 C5 . . 118.6(4) ?
    C3 C4 C7 . . 122.4(4) ?
    C5 C4 C7 . . 118.9(4) ?
    C4 C7 C8 . . 112.4(3) ?
    C4 C7 H7A . . 109.1 ?
    C8 C7 H7A . . 109.1 ?
    C4 C7 H7B . . 109.1 ?
    C8 C7 H7B . . 109.1 ?
    H7A C7 H7B . . 107.8 ?
    O3 C9 O4 . . 125.4(4) ?
    O3 C9 C8 . . 124.5(4) ?
    O4 C9 C8 . . 110.1(4) ?
    C1 C2 C3 . . 119.1(5) ?
    C1 C2 H2 . . 120.4 ?
    C3 C2 H2 . . 120.4 ?
    C6 C5 C4 . . 121.2(5) ?
    C6 C5 H5 . . 119.4 ?
    C4 C5 H5 . . 119.4 ?
    C4 C3 C2 . . 120.4(5) ?
    C4 C3 H3 . . 119.8 ?
    C2 C3 H3 . . 119.8 ?
    C2 C1 C6 . . 122.8(5) ?
    C2 C1 N1 . . 118.8(7) ?
    C6 C1 N1 . . 118.4(7) ?
    O2 N1 O1 . . 124.9(7) ?
    O2 N1 C1 . . 118.0(8) ?
    O1 N1 C1 . . 117.0(9) ?
    C1 C6 C5 . . 117.9(5) ?
    C1 C6 H6 . . 121.0 ?
    C5 C6 H6 . . 121.0 ?
    O4 C10 H10A . . 109.5 ?
    O4 C10 H10B . . 109.5 ?
    H10A C10 H10B . . 109.5 ?
    O4 C10 H10C . . 109.5 ?
    H10A C10 H10C . . 109.5 ?
    H10B C10 H10C . . 109.5 ?
loop_
    _geom_torsion_atom_site_label_1
    _geom_torsion_atom_site_label_2
    _geom_torsion_atom_site_label_3
    _geom_torsion_atom_site_label_4
    _geom_torsion_site_symmetry_1
    _geom_torsion_site_symmetry_2
    _geom_torsion_site_symmetry_3
    _geom_torsion_site_symmetry_4
    _geom_torsion
    _geom_torsion_publ_flag
    C3 C4 C7 C8 . . . . 112.3(5) ?
    C5 C4 C7 C8 . . . . -66.0(5) ?
    N2 C8 C7 C4 . . . . 165.5(3) ?
    C9 C8 C7 C4 . . . . -73.4(5) ?
    C10 O4 C9 O3 . . . . 1.7(9) ?
    C10 O4 C9 C8 . . . . -179.2(6) ?
    N2 C8 C9 O3 . . . . 19.3(6) ?
    C7 C8 C9 O3 . . . . -103.4(5) ?
    N2 C8 C9 O4 . . . . -159.9(4) ?
    C7 C8 C9 O4 . . . . 77.5(5) ?
    C3 C4 C5 C6 . . . . -0.2(7) ?
    C7 C4 C5 C6 . . . . 178.2(4) ?
    C5 C4 C3 C2 . . . . 0.0(8) ?
    C7 C4 C3 C2 . . . . -178.3(5) ?
    C1 C2 C3 C4 . . . . 0.1(9) ?
    C3 C2 C1 C6 . . . . 0.1(9) ?
    C3 C2 C1 N1 . . . . 178.8(5) ?
    C2 C1 N1 O2 . . . . 176.4(7) ?
    C6 C1 N1 O2 . . . . -4.9(9) ?
    C2 C1 N1 O1 . . . . 0.3(8) ?
    C6 C1 N1 O1 . . . . 179.1(6) ?
    C2 C1 C6 C5 . . . . -0.3(8) ?
    N1 C1 C6 C5 . . . . -179.0(5) ?
    C4 C5 C6 C1 . . . . 0.4(8) ?
loop_
    _geom_hbond_atom_site_label_D
    _geom_hbond_atom_site_label_H
    _geom_hbond_atom_site_label_A
    _geom_hbond_site_symmetry_A
    _geom_hbond_distance_DH
    _geom_hbond_distance_HA
    _geom_hbond_distance_DA
    _geom_hbond_angle_DHA
    N2 H2B O5 1_655 0.89 1.90 2.771(4) 166
    N2 H2B N3 1_655 0.89 2.60 3.402(4) 151
    N2 H2B O6 1_655 0.89 2.61 3.218(5) 126
    N2 H2C O6 2_656 0.89 2.35 2.950(5) 124
    N2 H2C O3 2_756 0.89 2.41 2.929(5) 117
    N2 H2C O7 2_756 0.89 2.47 3.176(5) 137
    N2 H2A O7 . 0.89 2.12 2.993(5) 166
    N2 H2A O5 . 0.89 2.26 2.917(4) 130
    N2 H2A N3 . 0.89 2.56 3.402(4) 158
data_global
_journal_date_recd_electronic     2008-09-01
_journal_date_accepted     2008-09-04
_journal_name_full     'Acta Crystallographica, Section E'
_journal_year     2008
_journal_volume     64
_journal_issue     10
_journal_page_first     o1905
_journal_page_last     o1905
_journal_paper_category     QO
_journal_coeditor_code     CI2667
_publ_contact_author_name     'Dr Xiao-Chun Wen'
_publ_contact_author_address
;
Ordered Matter Science Research Center
College of Chemistry and Chemical Engineering
Southeast University
Nanjing 210096
People's Republic of China
;
_publ_contact_author_email     'fudavid88@yahoo.com.cn'
_publ_contact_author_fax     '862552092541'
_publ_contact_author_phone     '862552092541'
_publ_section_title
;
1-Methoxycarbonyl-2-(4-nitrophenyl)ethanaminium nitrate
;
loop_
    _publ_author_name
    _publ_author_footnote
    _publ_author_address
    'Wen, Xiao-Chun' .
;
Ordered Matter Science Research Center
College of Chemistry and Chemical Engineering
Southeast University
Nanjing 210096
People's Republic of China
;
