# Supplementary material for: 1-Meth­oxycarbonyl-2-(4-nitro­phen­yl)ethanaminium nitrate
Source: Acta Crystallogr Sect E Struct Rep Online. 2008 Sep 13;64(Pt 10):o1905. doi: 10.1107/S1600536808028390 (PMC2959357; doi:10.1107/S1600536808028390)
Supplement: Supplementary file 2 [file e-64-o1905-Isup2.hkl]

# 
# h,k,l, Fc-squared, Fo-squared, sigma(Fo-squared) and status flag 
# 
data_I
_shelx_title ' 3 in P2(1)' 
_shelx_refln_list_code          4 
_shelx_F_calc_maximum       68.31 
_exptl_crystal_F_000       300.00 
_reflns_d_resolution_high  0.7701 
 
loop_ 
 _symmetry_equiv_pos_as_xyz 
 'x, y, z' 
 '-x, y+1/2, -z' 
 
_cell_length_a     5.3722 
_cell_length_b     8.4244 
_cell_length_c    15.3800 
_cell_angle_alpha  90.000 
_cell_angle_beta   93.666 
_cell_angle_gamma  90.000 
 
_shelx_F_squared_multiplier     1.000 
 
loop_ 
 _refln_index_h 
 _refln_index_k 
 _refln_index_l 
 _refln_F_squared_calc 
 _refln_F_squared_meas 
 _refln_F_squared_sigma 
 _refln_observed_status 
   1   0   0      559.57      582.31      6.71 o 
   2   0   0      138.69      149.43      3.59 o 
   3   0   0       72.16       68.48      2.27 o 
   4   0   0      148.03      152.76      5.65 o 
   5   0   0       33.71       33.02      4.13 o 
   6   0   0        2.87        1.71      1.34 o 
   1   1   0      584.59      611.37      5.65 o 
   2   1   0      110.12      123.36      4.05 o 
   3   1   0       93.06       96.05      2.23 o 
   4   1   0       32.28       34.45      1.25 o 
   5   1   0        9.45        9.26      1.02 o 
   6   1   0        3.84        3.63      1.35 o 
   0   2   0      514.93      546.98     10.28 o 
   1   2   0     1568.57     1500.99     20.54 o 
   2   2   0      399.53      416.65      6.29 o 
   3   2   0       52.70       43.19      1.92 o 
   4   2   0        5.81        5.43      0.75 o 
   5   2   0       28.24       31.51      1.88 o 
   6   2   0        0.63        1.45      0.82 o 
   1   3   0      146.88      156.19      3.35 o 
   2   3   0        2.50        4.40      0.34 o 
   3   3   0        2.71        4.89      0.67 o 
   4   3   0       11.28       10.69      1.18 o 
   5   3   0       11.13       12.59      1.24 o 
   6   3   0        0.08        0.28      0.68 o 
   0   4   0      417.38      473.19     12.85 o 
   1   4   0      798.56      827.82     16.08 o 
   2   4   0      182.27      191.01      4.08 o 
   3   4   0       65.74       69.76      2.95 o 
   4   4   0        1.64        0.93      0.75 o 
   5   4   0        1.46        2.52      0.88 o 
   6   4   0        0.82        0.94      1.14 o 
   1   5   0       57.06       61.63      1.83 o 
   2   5   0       16.11       17.04      0.88 o 
   3   5   0        6.43        6.91      0.92 o 
   4   5   0        1.57        1.98      0.67 o 
   5   5   0        1.50        1.35      1.04 o 
   6   5   0        0.29        1.59      1.05 o 
   0   6   0      102.14       95.86      4.14 o 
   1   6   0       18.04       19.53      1.12 o 
   2   6   0       62.72       59.73      2.13 o 
   3   6   0        0.75        0.20      0.73 o 
   4   6   0        5.49        4.90      0.93 o 
   5   6   0        4.25        3.93      1.62 o 
   1   7   0        4.95        5.47      0.78 o 
   2   7   0        6.88        6.11      0.76 o 
   3   7   0       16.98       15.33      1.82 o 
   4   7   0        4.37        5.79      1.41 o 
   5   7   0        0.19        0.52      1.40 o 
   0   8   0       18.42       18.73      1.96 o 
   1   8   0        1.89        2.58      0.90 o 
   2   8   0        8.89       11.01      1.05 o 
   3   8   0        0.36        0.12      0.61 o 
   4   8   0        0.09        0.58      1.17 o 
   1   9   0        0.56        1.31      0.73 o 
   2   9   0        1.73        1.08      0.94 o 
   3   9   0        1.87        5.74      1.96 o 
   0  10   0        1.87        3.94      3.25 o 
   1  10   0        1.31        0.43      0.85 o 
   2  10   0        0.88       -0.64      1.66 o 
  -6   0   1        1.83        0.62      1.25 o 
  -5   0   1       45.20       40.21      2.96 o 
  -4   0   1       32.24       24.54      1.60 o 
  -3   0   1       32.20       47.15      2.25 o 
  -2   0   1      444.96      426.38     32.51 o 
  -1   0   1      805.45      818.75     12.62 o 
   1   0   1     1359.33     1222.09     16.91 o 
   2   0   1      342.05      401.75      8.96 o 
   3   0   1       24.56       29.21      1.38 o 
   4   0   1       33.67       32.14      1.98 o 
   5   0   1       10.15       10.30      2.48 o 
   6   0   1        4.12        4.02      1.47 o 
  -6   1   1        0.23        1.02      0.92 o 
  -5   1   1        8.44        9.94      1.07 o 
  -4   1   1       24.07       25.03      0.99 o 
  -3   1   1       16.50       26.62      0.84 o 
  -2   1   1      715.51      685.52      9.60 o 
  -1   1   1     1203.80     1201.18     16.97 o 
   1   1   1     4666.80     4525.41     58.44 o 
   2   1   1       47.76       49.50      2.00 o 
   3   1   1       15.08       15.05      0.78 o 
   4   1   1       58.20       55.01      1.78 o 
   5   1   1        8.51        8.33      1.11 o 
   6   1   1        5.39        6.52      1.26 o 
  -6   2   1        5.09        7.07      1.57 o 
  -5   2   1       17.65       18.35      1.40 o 
  -4   2   1       25.07       22.69      1.66 o 
  -3   2   1      168.84      185.88      5.11 o 
  -2   2   1      504.18      477.25      9.63 o 
  -1   2   1     1079.90     1121.53     13.11 o 
   0   2   1     3939.20     3969.33     47.85 o 
   1   2   1     3975.31     3689.23     65.48 o 
   2   2   1      117.60      114.18      3.64 o 
   3   2   1       21.48       18.98      0.77 o 
   4   2   1       25.27       27.48      1.12 o 
   5   2   1       14.22       19.75      1.50 o 
   6   2   1        1.02        1.51      0.90 o 
  -6   3   1        0.73        0.90      0.78 o 
  -5   3   1        2.76        2.92      0.77 o 
  -4   3   1        3.20        2.81      0.67 o 
  -3   3   1       75.62       76.82      2.62 o 
  -2   3   1      273.09      290.53      4.79 o 
  -1   3   1      147.01      141.04      2.51 o 
   0   3   1      359.43      356.83      5.86 o 
   1   3   1      752.39      757.22     12.87 o 
   2   3   1      178.75      185.21      5.61 o 
   3   3   1       19.47       13.25      0.73 o 
   4   3   1       17.57       22.74      1.44 o 
   5   3   1       16.01       14.52      1.29 o 
   6   3   1        0.70        1.34      0.86 o 
  -6   4   1        0.24       -0.59      0.86 o 
  -5   4   1        8.08        8.64      1.14 o 
  -4   4   1        5.28        7.94      1.00 o 
  -3   4   1       55.05       65.03      2.46 o 
  -2   4   1       22.79       23.46      0.87 o 
  -1   4   1      189.53      187.20      3.87 o 
   0   4   1      227.57      242.73      4.91 o 
   1   4   1      112.39      116.82      2.67 o 
   2   4   1       27.94       29.45      1.83 o 
   3   4   1       40.26       31.08      1.22 o 
   4   4   1        0.71        2.25      1.03 o 
   5   4   1        4.14        5.33      1.00 o 
   6   4   1        0.17        0.82      0.96 o 
  -6   5   1        0.39        1.92      1.24 o 
  -5   5   1        0.82        1.02      0.84 o 
  -4   5   1        3.61        5.50      1.10 o 
  -3   5   1        6.19        5.87      0.89 o 
  -2   5   1       11.36       10.03      1.10 o 
  -1   5   1       12.24       15.12      0.79 o 
   0   5   1      107.42      121.51      3.03 o 
   1   5   1        4.71        4.85      0.55 o 
   2   5   1       81.92       90.64      2.61 o 
   3   5   1       27.00       26.32      1.61 o 
   4   5   1        5.10        5.42      0.94 o 
   5   5   1        3.88        3.28      1.14 o 
   6   5   1        0.29        1.69      1.14 o 
  -5   6   1        0.92        1.36      0.91 o 
  -4   6   1       11.31       10.98      1.95 o 
  -3   6   1        0.54        1.60      0.72 o 
  -2   6   1       46.81       40.20      1.58 o 
  -1   6   1      105.84      113.07      3.41 o 
   0   6   1       60.96       57.06      2.00 o 
   1   6   1       14.20       13.13      1.29 o 
   2   6   1       40.85       32.42      1.72 o 
   3   6   1       12.80       11.64      1.15 o 
   4   6   1        2.79        2.91      2.15 o 
   5   6   1        0.48        2.95      1.39 o 
  -5   7   1        1.07        0.38      1.42 o 
  -4   7   1        1.48        1.09      0.71 o 
  -3   7   1        1.18        0.80      0.63 o 
  -2   7   1       24.26       25.34      1.35 o 
  -1   7   1       18.13       19.01      1.25 o 
   0   7   1       24.64       26.06      1.55 o 
   1   7   1        0.18        0.22      0.64 o 
   2   7   1        1.85        0.82      0.53 o 
   3   7   1        8.01        7.05      1.21 o 
   4   7   1        7.91        7.30      1.53 o 
   5   7   1        0.03       -0.76      1.34 o 
  -4   8   1        0.22       -1.45      1.45 o 
  -3   8   1        6.95        8.91      1.49 o 
  -2   8   1        1.90        1.58      0.58 o 
  -1   8   1        2.03        3.97      0.73 o 
   0   8   1        0.90        1.93      0.91 o 
   1   8   1        6.57        6.75      0.93 o 
   2   8   1        4.84        6.47      1.14 o 
   3   8   1        1.23        1.31      0.84 o 
   4   8   1        1.09        0.01      1.44 o 
  -3   9   1        0.35       -0.92      1.26 o 
  -2   9   1        0.19       -0.91      0.97 o 
  -1   9   1        0.63       -0.79      0.79 o 
   0   9   1        3.14        2.58      0.88 o 
   1   9   1        5.25        4.23      0.89 o 
   2   9   1        2.06        2.22      1.72 o 
   3   9   1        1.33       -0.64      1.21 o 
  -2  10   1        0.81        0.22      1.13 o 
  -1  10   1        3.60        6.14      1.65 o 
   0  10   1        7.66        9.36      1.63 o 
   1  10   1       10.67       13.42      1.84 o 
   2  10   1        0.42        2.38      1.69 o 
  -6   0   2       12.17       12.92      2.41 o 
  -5   0   2       17.42       19.45      5.15 o 
  -4   0   2       46.16       41.23      3.18 o 
  -3   0   2       57.95       50.26      1.86 o 
  -2   0   2      182.59      160.64      3.73 o 
  -1   0   2     2861.66     2643.65     69.34 o 
   1   0   2      213.99      279.33      9.81 o 
   2   0   2     1181.73     1267.72     30.33 o 
   3   0   2       22.51       21.34      1.26 o 
   4   0   2      136.19      129.66      5.09 o 
   5   0   2        0.21        0.42      0.58 o 
   6   0   2        3.79        4.41      1.76 o 
  -6   1   2        1.14        1.03      1.00 o 
  -5   1   2        7.42        7.02      0.86 o 
  -4   1   2        2.21        3.19      0.73 o 
  -3   1   2       36.92       32.13      1.13 o 
  -2   1   2       89.18       88.41      1.98 o 
  -1   1   2      644.21      549.26      5.91 o 
   0   1   2      103.22       84.93      1.76 o 
   1   1   2     2605.84     2635.77     31.23 o 
   2   1   2        3.23        1.91      0.27 o 
   3   1   2        5.57        7.68      0.52 o 
   4   1   2       49.19       47.45      1.73 o 
   5   1   2       12.55       11.80      0.95 o 
   6   1   2        4.81        5.52      1.23 o 
  -6   2   2        2.25        1.21      0.93 o 
  -5   2   2       23.27       20.53      1.49 o 
  -4   2   2       22.06       22.77      1.45 o 
  -3   2   2       16.98       20.64      1.03 o 
  -2   2   2       18.49       16.83      0.75 o 
  -1   2   2      398.36      392.66      5.18 o 
   0   2   2      826.12      763.59     16.54 o 
   1   2   2      329.73      341.17      4.79 o 
   2   2   2      277.67      310.20      5.67 o 
   3   2   2       26.55       33.51      1.16 o 
   4   2   2       35.27       32.48      1.35 o 
   5   2   2        5.40        5.67      0.89 o 
   6   2   2        2.94        2.33      1.07 o 
  -6   3   2        1.03        0.94      0.82 o 
  -5   3   2        0.47        0.64      0.87 o 
  -4   3   2        8.49       12.73      1.15 o 
  -3   3   2       91.28       92.99      3.00 o 
  -2   3   2       16.80       18.24      0.86 o 
  -1   3   2      475.75      536.19     16.09 o 
   0   3   2     1389.10     1471.52     49.08 o 
   1   3   2      152.44      171.78      4.60 o 
   2   3   2      316.17      259.52      5.03 o 
   3   3   2       48.82       52.13      2.04 o 
   4   3   2       20.52       20.89      1.38 o 
   5   3   2       11.98        9.16      1.07 o 
   6   3   2        0.43        0.03      0.78 o 
  -6   4   2        1.56        1.97      1.10 o 
  -5   4   2        3.66        4.06      0.94 o 
  -4   4   2       16.90       20.61      1.52 o 
  -3   4   2       63.44       64.83      2.55 o 
  -2   4   2       34.90       35.07      1.01 o 
  -1   4   2      177.16      202.54      4.63 o 
   0   4   2       43.68       48.48      1.34 o 
   1   4   2      532.25      570.56     16.94 o 
   2   4   2      272.43      251.80      7.24 o 
   3   4   2       38.62       27.93      1.11 o 
   4   4   2        9.80       12.33      1.20 o 
   5   4   2        7.92       11.50      1.52 o 
   6   4   2        0.60        2.39      1.50 o 
  -6   5   2        0.35       -0.32      0.99 o 
  -5   5   2        0.10        2.02      1.36 o 
  -4   5   2        6.74        6.28      0.96 o 
  -3   5   2        1.68        3.96      0.69 o 
  -2   5   2        6.58        8.66      0.97 o 
  -1   5   2      146.45      161.31      3.88 o 
   0   5   2       18.98       17.23      0.89 o 
   1   5   2      168.29      176.62      5.85 o 
   2   5   2       24.61       23.59      1.08 o 
   3   5   2       34.02       26.52      1.25 o 
   4   5   2        6.55        7.57      1.14 o 
   5   5   2        0.51       -0.09      0.80 o 
   6   5   2        0.30        0.43      0.90 o 
  -5   6   2        2.07        3.52      1.45 o 
  -4   6   2       12.74       12.03      1.34 o 
  -3   6   2        0.58        0.01      0.50 o 
  -2   6   2        4.31        3.26      0.58 o 
  -1   6   2       20.43       19.48      1.06 o 
   0   6   2       53.71       51.78      1.96 o 
   1   6   2       67.28       71.43      2.45 o 
   2   6   2       54.93       52.30      2.09 o 
   3   6   2       31.67       28.44      1.51 o 
   4   6   2        5.44        6.21      1.18 o 
   5   6   2        1.63        1.74      1.06 o 
  -5   7   2        0.66        1.73      1.70 o 
  -4   7   2        7.00        5.21      1.27 o 
  -3   7   2       12.55       12.49      2.25 o 
  -2   7   2        2.07        3.68      0.87 o 
  -1   7   2       50.46       48.98      2.11 o 
   0   7   2        7.33        8.97      1.16 o 
   1   7   2       16.51       18.73      1.57 o 
   2   7   2       17.96       18.15      1.27 o 
   3   7   2        9.94       12.74      1.49 o 
   4   7   2        1.28        3.00      1.20 o 
   5   7   2        0.70        2.67      1.99 o 
  -4   8   2        0.33        0.37      1.44 o 
  -3   8   2        8.31       10.28      1.59 o 
  -2   8   2       17.09       14.52      1.32 o 
  -1   8   2       10.18       11.30      2.01 o 
   0   8   2       10.23       17.30      1.37 o 
   1   8   2        7.62        9.66      1.05 o 
   2   8   2       11.08        9.36      0.97 o 
   3   8   2        1.95        2.04      1.39 o 
   4   8   2        0.15        1.10      0.94 o 
  -3   9   2        0.65        1.22      0.98 o 
  -2   9   2        5.39        4.93      1.48 o 
  -1   9   2        0.87       -0.10      0.63 o 
   0   9   2        8.78       14.85      1.64 o 
   1   9   2        5.15        5.25      1.07 o 
   2   9   2        2.35        0.84      0.87 o 
   3   9   2        1.25       -0.96      1.42 o 
  -2  10   2        0.46        0.05      1.04 o 
  -1  10   2        0.75       -0.65      1.38 o 
   0  10   2        2.96        2.85      1.09 o 
   1  10   2       12.92       10.84      1.91 o 
   2  10   2        1.56        3.40      2.01 o 
  -6   0   3       20.61       18.03      2.97 o 
  -5   0   3        0.02        0.34      1.55 o 
  -4   0   3       70.53       62.02      6.37 o 
  -3   0   3      109.04       96.70      6.49 o 
  -2   0   3        2.93        3.03      0.41 o 
  -1   0   3       17.37       16.40      0.65 o 
   0   0   3      153.94      142.78      6.32 o 
   1   0   3      593.66      559.77     10.20 o 
   2   0   3      628.16      596.21     14.19 o 
   3   0   3        2.32        0.94      0.63 o 
   4   0   3       94.23       88.99      4.49 o 
   5   0   3       11.64       11.48      1.35 o 
   6   0   3        5.18        7.47      2.12 o 
  -6   1   3        0.66        3.12      2.18 o 
  -5   1   3        3.17        4.27      0.92 o 
  -4   1   3        3.16        4.35      0.95 o 
  -3   1   3      142.57      135.57      3.56 o 
  -2   1   3      628.61      625.92      9.31 o 
  -1   1   3      180.78      171.62      5.72 o 
   0   1   3      372.98      387.95      3.84 o 
   1   1   3     2565.08     2560.28     25.46 o 
   2   1   3     1032.46     1157.07     21.70 o 
   3   1   3       47.23       43.24      1.33 o 
   4   1   3        8.58        8.10      0.79 o 
   5   1   3       22.69       22.83      1.34 o 
   6   1   3        2.12        5.10      2.64 o 
  -6   2   3        2.44        2.75      1.25 o 
  -5   2   3       18.33       14.23      1.62 o 
  -4   2   3       39.76       44.14      2.13 o 
  -3   2   3       50.08       58.46      2.07 o 
  -2   2   3      172.73      173.50      3.87 o 
  -1   2   3      472.89      472.75      6.67 o 
   0   2   3      425.39      348.99      8.84 o 
   1   2   3      511.54      548.48      9.96 o 
   2   2   3      284.77      293.17      5.02 o 
   3   2   3       57.34       49.77      1.47 o 
   4   2   3        9.49        9.76      0.77 o 
   5   2   3        3.59        2.62      0.76 o 
   6   2   3        4.99        4.90      1.41 o 
  -6   3   3        0.22       -0.20      0.65 o 
  -5   3   3       11.19       13.07      1.38 o 
  -4   3   3       16.09       19.06      1.38 o 
  -3   3   3       34.95       34.61      1.53 o 
  -2   3   3       50.52       45.20      1.54 o 
  -1   3   3       13.68       11.57      0.71 o 
   0   3   3     1238.12     1149.63     17.49 o 
   1   3   3      170.31      188.69      3.78 o 
   2   3   3      129.86      118.84      2.47 o 
   3   3   3       55.40       67.05      1.87 o 
   4   3   3       37.21       37.39      1.47 o 
   5   3   3        0.04        0.07      0.85 o 
   6   3   3        2.02        2.61      1.70 o 
  -6   4   3        2.15        1.05      0.85 o 
  -5   4   3        5.98        7.75      1.26 o 
  -4   4   3       43.15       43.62      2.33 o 
  -3   4   3       21.49       19.37      1.40 o 
  -2   4   3       14.26       19.40      1.27 o 
  -1   4   3       16.94       17.03      0.76 o 
   0   4   3      243.05      264.16      5.33 o 
   1   4   3        8.15        9.33      0.57 o 
   2   4   3      248.83      227.90      5.06 o 
   3   4   3       53.83       51.60      2.10 o 
   4   4   3        2.59        1.18      0.87 o 
   5   4   3       10.78       11.14      1.62 o 
   6   4   3        0.32        0.34      0.85 o 
  -6   5   3        0.03        1.79      1.64 o 
  -5   5   3       12.10       12.95      1.44 o 
  -4   5   3       20.33       21.94      1.72 o 
  -3   5   3       16.19       13.81      1.21 o 
  -2   5   3       16.69       15.05      0.71 o 
  -1   5   3       34.93       36.43      1.27 o 
   0   5   3      262.10      271.98      6.16 o 
   1   5   3       61.34       63.63      1.99 o 
   2   5   3      210.15      205.25      6.23 o 
   3   5   3       43.29       30.80      1.37 o 
   4   5   3        7.59        7.86      1.21 o 
   5   5   3        3.42        4.68      1.18 o 
   6   5   3        0.01        0.81      0.98 o 
  -5   6   3        0.07        0.47      1.56 o 
  -4   6   3        2.56        3.08      0.83 o 
  -3   6   3        0.10        0.82      0.58 o 
  -2   6   3       15.93       15.26      0.86 o 
  -1   6   3       19.94       20.86      1.04 o 
   0   6   3       27.99       28.24      1.33 o 
   1   6   3        3.95        4.71      0.71 o 
   2   6   3       12.80       10.88      0.89 o 
   3   6   3       12.99       16.14      1.30 o 
   4   6   3        2.29        0.78      1.02 o 
   5   6   3        2.52        3.63      2.19 o 
  -5   7   3        0.02       -0.92      1.51 o 
  -4   7   3        4.95        4.16      1.47 o 
  -3   7   3       24.83       23.68      2.09 o 
  -2   7   3        5.10        2.77      1.04 o 
  -1   7   3       70.89       65.96      3.81 o 
   0   7   3       43.00       42.08      1.96 o 
   1   7   3       54.19       60.55      2.48 o 
   2   7   3       19.32       18.70      1.20 o 
   3   7   3       46.62       47.00      3.34 o 
   4   7   3        0.90        2.54      1.03 o 
   5   7   3        0.33        0.18      0.88 o 
  -4   8   3        0.52        1.13      1.16 o 
  -3   8   3        3.49        3.27      1.19 o 
  -2   8   3        1.73        3.33      1.13 o 
  -1   8   3       12.32       14.00      1.35 o 
   0   8   3        1.33       -0.16      0.59 o 
   1   8   3        8.23        8.66      0.93 o 
   2   8   3        0.79       -0.35      0.50 o 
   3   8   3        1.03        0.71      0.96 o 
   4   8   3        2.46        5.27      3.81 o 
  -3   9   3        0.04       -1.09      1.09 o 
  -2   9   3        6.13        4.79      1.33 o 
  -1   9   3        1.63        2.89      1.07 o 
   0   9   3        3.53        3.00      0.92 o 
   1   9   3        3.26        3.28      0.94 o 
   2   9   3        7.36        2.20      1.06 o 
   3   9   3        0.11        0.18      1.24 o 
  -2  10   3        1.42       -0.26      1.13 o 
  -1  10   3        0.71        1.63      1.12 o 
   0  10   3        4.04        3.20      1.26 o 
   1  10   3        0.03        0.14      0.99 o 
   2  10   3        0.29        0.58      2.06 o 
  -6   0   4        4.41        3.11      1.61 o 
  -5   0   4        1.35        0.79      1.24 o 
  -4   0   4       69.87       78.47      3.51 o 
  -3   0   4      123.44      123.54      4.57 o 
  -2   0   4       51.26       54.49      3.46 o 
  -1   0   4      684.81      710.96     14.35 o 
   0   0   4       19.25       20.83      0.78 o 
   1   0   4      598.52      578.86     11.92 o 
   2   0   4      134.45      143.16      7.40 o 
   3   0   4       78.34       70.17      2.64 o 
   4   0   4       14.08       14.84      1.27 o 
   5   0   4        6.82        4.93      1.09 o 
   6   0   4        2.38        1.60      2.56 o 
  -6   1   4       16.75       17.68      2.03 o 
  -5   1   4       19.96       22.11      1.99 o 
  -4   1   4       18.21       20.89      1.32 o 
  -3   1   4       88.64       90.85      3.64 o 
  -2   1   4       98.25      101.73      2.66 o 
  -1   1   4      993.47     1013.75     14.46 o 
   0   1   4     2381.54     2229.31     29.44 o 
   1   1   4      144.24      115.27      2.36 o 
   2   1   4      189.08      201.77      3.68 o 
   3   1   4       60.11       62.92      2.21 o 
   4   1   4       33.72       35.91      1.59 o 
   5   1   4       22.19       22.77      1.32 o 
   6   1   4        1.33        0.29      1.97 o 
  -6   2   4        6.92        7.38      1.64 o 
  -5   2   4        6.65        8.52      1.14 o 
  -4   2   4       34.99       44.87      2.11 o 
  -3   2   4       35.28       31.24      1.56 o 
  -2   2   4      313.69      313.16      6.85 o 
  -1   2   4       15.35       16.52      0.52 o 
   0   2   4      363.61      374.78      6.43 o 
   1   2   4      360.94      407.50      7.98 o 
   2   2   4       29.32       20.79      0.91 o 
   3   2   4       75.12       60.72      1.69 o 
   4   2   4       13.44       12.48      0.89 o 
   5   2   4        1.42        1.74      1.94 o 
   6   2   4        2.42        2.14      2.18 o 
  -6   3   4        4.66        6.99      2.27 o 
  -5   3   4       18.76       24.24      1.97 o 
  -4   3   4       21.66       17.98      1.59 o 
  -3   3   4      138.46      138.17      4.31 o 
  -2   3   4       71.01       82.76      1.59 o 
  -1   3   4       85.64      102.30      2.63 o 
   0   3   4      483.74      450.35      7.20 o 
   1   3   4        8.62        7.94      0.76 o 
   2   3   4      242.53      238.52      8.14 o 
   3   3   4       94.11       86.49      2.21 o 
   4   3   4       27.96       29.01      1.59 o 
   5   3   4        1.91        1.40      0.91 o 
   6   3   4        4.23        3.97      1.34 o 
  -6   4   4        1.83        2.44      1.22 o 
  -5   4   4        6.10        6.05      1.35 o 
  -4   4   4        0.95        1.75      0.94 o 
  -3   4   4        6.16        5.91      0.75 o 
  -2   4   4       11.87       12.51      0.73 o 
  -1   4   4      244.35      265.62      7.93 o 
   0   4   4      187.30      206.41      4.09 o 
   1   4   4       50.55       56.63      1.50 o 
   2   4   4       58.42       64.08      2.23 o 
   3   4   4       44.98       42.43      1.89 o 
   4   4   4        5.41        5.54      1.12 o 
   5   4   4        3.67        4.54      1.49 o 
   6   4   4        1.55        2.67      1.98 o 
  -6   5   4        0.54        1.39      2.08 o 
  -5   5   4       18.00       20.34      2.39 o 
  -4   5   4        1.70        1.57      0.71 o 
  -3   5   4       56.45       58.54      2.69 o 
  -2   5   4        0.66        0.27      0.45 o 
  -1   5   4       33.61       27.48      1.07 o 
   0   5   4      165.54      140.70      3.41 o 
   1   5   4       47.81       44.04      2.03 o 
   2   5   4       26.35       25.32      1.75 o 
   3   5   4       50.08       42.78      2.06 o 
   4   5   4        1.47        1.92      1.01 o 
   5   5   4        4.10        4.54      1.70 o 
  -5   6   4        1.59        2.25      1.20 o 
  -4   6   4       23.63       23.81      2.12 o 
  -3   6   4       30.86       28.76      2.27 o 
  -2   6   4        7.29        9.64      0.89 o 
  -1   6   4       14.81       16.69      1.18 o 
   0   6   4      109.82      110.11      3.16 o 
   1   6   4       27.46       28.21      1.37 o 
   2   6   4       18.81       14.60      0.98 o 
   3   6   4       12.75        9.40      1.13 o 
   4   6   4        5.06        6.25      1.25 o 
   5   6   4        5.18        6.15      1.47 o 
  -5   7   4        0.26        1.18      1.36 o 
  -4   7   4        6.86        6.38      1.77 o 
  -3   7   4        7.60       11.32      1.61 o 
  -2   7   4       10.44        8.34      0.99 o 
  -1   7   4        3.07        4.50      0.85 o 
   0   7   4       40.50       41.35      2.15 o 
   1   7   4       30.70       34.66      1.68 o 
   2   7   4       12.87       16.21      1.42 o 
   3   7   4        0.36        1.46      0.87 o 
   4   7   4        5.14        6.10      1.41 o 
   5   7   4        0.61        1.26      1.16 o 
  -4   8   4        0.92        1.83      1.32 o 
  -3   8   4        1.82        2.36      1.15 o 
  -2   8   4        0.61       -0.44      0.86 o 
  -1   8   4        6.55        6.51      1.13 o 
   0   8   4        7.95        8.62      1.06 o 
   1   8   4       17.49       14.17      1.30 o 
   2   8   4        9.23        7.47      1.02 o 
   3   8   4        0.78        1.14      0.94 o 
   4   8   4        0.40        0.28      1.07 o 
  -3   9   4        1.59        2.75      1.57 o 
  -2   9   4        0.91        1.95      1.02 o 
  -1   9   4        0.87        0.30      0.64 o 
   0   9   4        0.96        1.33      0.78 o 
   1   9   4        2.24        0.99      0.91 o 
   2   9   4        6.98        8.95      1.42 o 
   3   9   4        0.27        1.14      1.16 o 
  -2  10   4        0.33        0.59      1.01 o 
  -1  10   4        0.97        1.79      1.11 o 
   0  10   4        2.77        6.67      1.44 o 
   1  10   4        2.48        6.75      4.51 o 
   2  10   4        1.57        4.12      4.10 o 
  -6   0   5        2.69        1.12      1.41 o 
  -5   0   5       26.16       31.07      5.91 o 
  -4   0   5        1.35        2.37      1.01 o 
  -3   0   5       28.85       28.08      1.40 o 
  -2   0   5       26.21       25.49      1.18 o 
  -1   0   5      245.05      230.32      5.33 o 
   0   0   5       11.12       10.92      0.94 o 
   1   0   5      274.13      281.45      6.55 o 
   2   0   5        1.29        0.98      0.42 o 
   3   0   5      200.38      206.85      6.88 o 
   4   0   5       23.57       21.94      1.61 o 
   5   0   5        1.86        2.44      0.84 o 
   6   0   5        0.00        2.38      2.28 o 
  -6   1   5        8.11        6.91      1.46 o 
  -5   1   5       25.91       23.55      1.73 o 
  -4   1   5       24.60       25.82      1.51 o 
  -3   1   5       71.57       80.00      3.22 o 
  -2   1   5       43.50       41.76      1.57 o 
  -1   1   5      173.10      164.49      4.75 o 
   0   1   5      168.56      165.13      4.25 o 
   1   1   5      859.44      835.55     15.86 o 
   2   1   5      167.34      163.35      3.04 o 
   3   1   5       85.60       93.17      2.42 o 
   4   1   5       17.83       18.58      1.08 o 
   5   1   5       18.59       18.36      1.60 o 
   6   1   5        0.99        3.05      2.09 o 
  -6   2   5        1.00        2.44      1.42 o 
  -5   2   5        8.05        6.41      1.09 o 
  -4   2   5       17.53       18.72      1.66 o 
  -3   2   5       45.53       34.24      1.53 o 
  -2   2   5      250.52      233.87      4.16 o 
  -1   2   5      102.77      107.08      1.98 o 
   0   2   5      560.00      573.72      8.45 o 
   1   2   5        8.39        9.55      0.94 o 
   2   2   5       75.58       68.08      2.10 o 
   3   2   5       11.52       12.76      0.74 o 
   4   2   5        8.31        9.01      1.01 o 
   5   2   5       14.90       14.62      1.37 o 
   6   2   5        0.68       -0.16      0.78 o 
  -6   3   5       13.83       15.99      2.15 o 
  -5   3   5        3.06        3.42      1.09 o 
  -4   3   5        2.16        2.34      0.88 o 
  -3   3   5       45.91       46.51      2.07 o 
  -2   3   5       29.17       28.93      0.83 o 
  -1   3   5      122.75      136.30      3.36 o 
   0   3   5      634.83      608.31     12.57 o 
   1   3   5       28.29       22.72      1.60 o 
   2   3   5       54.86       54.36      1.93 o 
   3   3   5        8.97        8.61      0.91 o 
   4   3   5       38.09       32.70      1.85 o 
   5   3   5        2.52        1.81      0.98 o 
   6   3   5        1.21        0.65      1.25 o 
  -6   4   5        3.38        6.48      1.82 o 
  -5   4   5        2.47        2.40      0.86 o 
  -4   4   5        0.57        0.65      0.71 o 
  -3   4   5        1.97        0.09      1.17 o 
  -2   4   5       56.23       55.68      1.69 o 
  -1   4   5       46.14       39.78      1.67 o 
   0   4   5       50.63       63.59      1.65 o 
   1   4   5       60.71       61.00      1.54 o 
   2   4   5       38.46       45.25      1.81 o 
   3   4   5       43.50       37.82      1.81 o 
   4   4   5       21.04       19.76      1.48 o 
   5   4   5        2.41        1.96      0.96 o 
   6   4   5        1.41        0.56      1.41 o 
  -6   5   5        1.12       -1.46      2.16 o 
  -5   5   5       21.46       26.55      2.63 o 
  -4   5   5       31.31       37.36      2.72 o 
  -3   5   5       14.79       15.71      1.17 o 
  -2   5   5        5.12        5.82      0.64 o 
  -1   5   5       98.58       85.95      3.60 o 
   0   5   5       19.72       20.02      0.89 o 
   1   5   5      105.20      102.70      4.21 o 
   2   5   5       19.93       21.01      1.30 o 
   3   5   5       26.90       27.18      1.57 o 
   4   5   5        0.23        0.10      1.02 o 
   5   5   5        2.17        2.75      1.15 o 
  -5   6   5        1.67        3.44      1.46 o 
  -4   6   5        2.69        2.74      1.04 o 
  -3   6   5       20.96       20.22      2.01 o 
  -2   6   5       65.64       62.41      3.26 o 
  -1   6   5       31.56       27.35      1.52 o 
   0   6   5       41.74       41.93      2.01 o 
   1   6   5       28.38       29.52      1.45 o 
   2   6   5        1.71        2.04      0.86 o 
   3   6   5        9.75        8.87      1.21 o 
   4   6   5        7.34       10.27      1.93 o 
   5   6   5        2.68        2.90      1.15 o 
  -5   7   5        2.22        1.25      1.25 o 
  -4   7   5        1.82        1.42      1.27 o 
  -3   7   5       14.88       12.55      1.76 o 
  -2   7   5        0.27        0.88      0.86 o 
  -1   7   5        5.76        5.86      1.13 o 
   0   7   5       42.54       45.25      2.35 o 
   1   7   5       24.67       28.49      1.90 o 
   2   7   5        6.76        6.72      1.03 o 
   3   7   5        2.90        2.55      0.78 o 
   4   7   5        0.86        2.10      1.08 o 
  -4   8   5        1.54        1.66      1.40 o 
  -3   8   5        1.63        1.41      1.09 o 
  -2   8   5        0.63        1.81      0.98 o 
  -1   8   5        1.37        2.86      0.81 o 
   0   8   5       13.19       11.67      1.26 o 
   1   8   5        4.55        3.37      1.20 o 
   2   8   5        0.65       -0.77      0.82 o 
   3   8   5        2.86        4.21      1.14 o 
   4   8   5        2.00       -1.08      1.31 o 
  -3   9   5        0.00        1.46      1.24 o 
  -2   9   5        3.58        5.69      2.67 o 
  -1   9   5        1.33        1.13      1.02 o 
   0   9   5        1.81        1.18      0.80 o 
   1   9   5        2.21        3.00      1.13 o 
   2   9   5        3.93        2.48      1.06 o 
   3   9   5        0.23       -0.67      1.10 o 
  -2  10   5        0.69        1.40      1.12 o 
  -1  10   5        0.20        0.04      0.84 o 
   0  10   5        0.69       -0.80      0.94 o 
   1  10   5        0.20        1.12      1.25 o 
   2  10   5        0.69        0.05      1.24 o 
  -6   0   6        1.72        2.27      1.62 o 
  -5   0   6        4.49        3.42      1.60 o 
  -4   0   6       11.60       11.26      1.09 o 
  -3   0   6       33.41       29.90      2.12 o 
  -2   0   6     1779.00     1782.06     48.52 o 
  -1   0   6      211.64      232.89      5.92 o 
   0   0   6      765.38      761.11     17.40 o 
   1   0   6       42.97       43.65      1.56 o 
   2   0   6      115.63      133.68      4.43 o 
   3   0   6      284.86      299.67      9.86 o 
   4   0   6       17.48       13.24      2.09 o 
   5   0   6        2.32        2.78      1.49 o 
   6   0   6        0.28        3.14      2.73 o 
  -6   1   6        3.06        4.18      1.32 o 
  -5   1   6        7.39        6.22      1.03 o 
  -4   1   6        0.45        1.82      0.89 o 
  -3   1   6       20.41       25.25      0.97 o 
  -2   1   6      471.52      480.43     14.57 o 
  -1   1   6       66.50       84.24      1.76 o 
   0   1   6      138.69      125.25      2.46 o 
   1   1   6       13.81       14.23      0.58 o 
   2   1   6      154.26      145.45      3.52 o 
   3   1   6        2.18        4.06      0.67 o 
   4   1   6        3.96        4.96      0.61 o 
   5   1   6        2.93        3.17      0.82 o 
   6   1   6        0.21       -0.94      1.13 o 
  -6   2   6        0.89        1.10      0.99 o 
  -5   2   6        2.76        5.59      0.99 o 
  -4   2   6       12.61       12.45      1.09 o 
  -3   2   6       32.79       29.08      1.44 o 
  -2   2   6       87.74       81.95      2.95 o 
  -1   2   6      115.27      126.56      3.55 o 
   0   2   6      124.30      132.48      2.36 o 
   1   2   6      292.29      348.26      7.83 o 
   2   2   6      207.47      213.82      5.67 o 
   3   2   6       17.37       19.94      1.24 o 
   4   2   6        8.22        7.44      0.94 o 
   5   2   6       11.56       13.66      1.43 o 
   6   2   6        0.11        1.54      2.32 o 
  -6   3   6        4.68        5.25      1.43 o 
  -5   3   6        0.91        1.47      1.22 o 
  -4   3   6       16.36       16.66      1.38 o 
  -3   3   6       15.73       19.95      1.33 o 
  -2   3   6       52.41       50.64      1.27 o 
  -1   3   6       34.58       33.83      1.26 o 
   0   3   6       30.36       29.51      1.15 o 
   1   3   6      100.91      103.92      2.90 o 
   2   3   6       20.20       27.83      1.32 o 
   3   3   6       20.77       23.80      1.41 o 
   4   3   6        8.18        9.12      1.08 o 
   5   3   6        3.01        2.44      1.12 o 
   6   3   6        0.18        0.81      1.18 o 
  -6   4   6        1.85        2.42      1.57 o 
  -5   4   6        5.75        7.87      1.90 o 
  -4   4   6        5.00        5.74      0.92 o 
  -3   4   6       26.35       23.52      1.35 o 
  -2   4   6       67.42       63.42      3.72 o 
  -1   4   6       42.90       40.82      1.61 o 
   0   4   6       67.71       61.90      1.99 o 
   1   4   6       98.62       75.65      1.92 o 
   2   4   6        8.37        7.61      0.81 o 
   3   4   6       30.27       32.15      1.82 o 
   4   4   6       12.81       13.06      1.19 o 
   5   4   6        5.52        5.27      1.59 o 
  -5   5   6        9.33        7.54      1.60 o 
  -4   5   6       30.17       30.41      2.54 o 
  -3   5   6       57.97       47.27      2.89 o 
  -2   5   6       14.22       16.53      1.18 o 
  -1   5   6       39.23       38.79      1.77 o 
   0   5   6       40.21       39.41      2.48 o 
   1   5   6       22.16       17.21      0.81 o 
   2   5   6       14.78       13.50      1.77 o 
   3   5   6       11.03        8.60      0.99 o 
   4   5   6        4.29        4.24      0.89 o 
   5   5   6        1.06        1.82      1.04 o 
  -5   6   6        0.05       -0.05      1.07 o 
  -4   6   6        0.67        0.13      0.69 o 
  -3   6   6        7.10        7.73      1.37 o 
  -2   6   6       43.49       43.61      2.10 o 
  -1   6   6       46.47       47.31      2.10 o 
   0   6   6        7.70       11.52      2.14 o 
   1   6   6       16.81       13.23      1.46 o 
   2   6   6       16.00       14.52      1.20 o 
   3   6   6        8.07        7.98      1.00 o 
   4   6   6        5.31        4.26      1.15 o 
   5   6   6        0.76        0.29      0.91 o 
  -5   7   6        7.62        4.12      1.53 o 
  -4   7   6        0.53        0.44      0.87 o 
  -3   7   6        3.20        4.01      1.32 o 
  -2   7   6        0.14        0.85      0.85 o 
  -1   7   6        1.69        2.09      0.78 o 
   0   7   6       39.29       38.80      2.06 o 
   1   7   6       18.11       19.18      1.37 o 
   2   7   6        1.21        1.83      0.70 o 
   3   7   6        1.01        1.58      1.04 o 
   4   7   6        2.95        4.00      1.23 o 
  -4   8   6        0.72        1.68      1.84 o 
  -3   8   6        0.35        0.69      0.89 o 
  -2   8   6        6.24        6.47      1.53 o 
  -1   8   6        3.40        2.44      1.19 o 
   0   8   6        2.67        2.88      0.80 o 
   1   8   6        2.05        5.48      1.40 o 
   2   8   6        0.35        0.64      0.96 o 
   3   8   6        0.90        2.86      1.44 o 
   4   8   6        2.79        2.07      1.41 o 
  -3   9   6        0.76        2.07      1.34 o 
  -2   9   6        1.87        3.33      1.52 o 
  -1   9   6        2.04        2.09      0.83 o 
   0   9   6        5.35        6.25      1.07 o 
   1   9   6        0.91        0.42      0.84 o 
   2   9   6        3.76        2.86      2.12 o 
   3   9   6        0.55        0.04      1.00 o 
  -2  10   6        1.49        3.03      3.06 o 
  -1  10   6        0.47        0.39      1.23 o 
   0  10   6        1.18        0.43      0.91 o 
   1  10   6        0.26       -0.70      0.97 o 
  -6   0   7        3.91        1.93      3.52 o 
  -5   0   7        1.09        1.35      1.37 o 
  -4   0   7        7.23        6.09      0.99 o 
  -3   0   7       55.32       48.07      2.26 o 
  -2   0   7       34.39       32.74      1.57 o 
  -1   0   7       15.33       14.96      1.05 o 
   0   0   7       53.39       46.07      1.62 o 
   1   0   7       14.54       16.82      1.07 o 
   2   0   7      253.09      273.71     11.09 o 
   3   0   7       27.76       29.97      1.94 o 
   4   0   7        3.40        4.14      0.88 o 
   5   0   7        2.91        3.44      1.52 o 
   6   0   7        0.62        2.45      2.39 o 
  -6   1   7        1.48        1.69      1.16 o 
  -5   1   7       20.69       25.46      2.21 o 
  -4   1   7       82.11       70.03      2.92 o 
  -3   1   7      108.25      118.74      3.11 o 
  -2   1   7      177.08      210.22      4.55 o 
  -1   1   7     1877.30     2047.67     41.53 o 
   0   1   7      567.71      569.30     10.11 o 
   1   1   7       82.76       88.89      2.87 o 
   2   1   7      144.36      141.66      5.78 o 
   3   1   7       12.08       12.75      0.75 o 
   4   1   7        2.65        1.66      0.72 o 
   5   1   7        3.20        3.41      0.80 o 
   6   1   7        0.69        0.23      1.02 o 
  -6   2   7        0.73       -0.88      0.97 o 
  -5   2   7        6.47        8.65      1.19 o 
  -4   2   7       69.70       74.94      3.72 o 
  -3   2   7       62.88       69.67      2.59 o 
  -2   2   7      179.20      187.27      7.90 o 
  -1   2   7      209.50      220.13      6.32 o 
   0   2   7      353.17      361.66      6.51 o 
   1   2   7       73.05       60.89      1.89 o 
   2   2   7        5.22        8.53      0.82 o 
   3   2   7        2.12        4.51      0.82 o 
   4   2   7       17.70       17.24      1.35 o 
   5   2   7        2.55        2.16      0.81 o 
   6   2   7        0.81        1.00      1.92 o 
  -6   3   7        3.14        0.60      1.42 o 
  -5   3   7        0.54        0.56      0.61 o 
  -4   3   7       61.49       62.47      2.91 o 
  -3   3   7        0.95        2.19      0.61 o 
  -2   3   7      101.32       95.95      2.26 o 
  -1   3   7        7.75        7.59      0.83 o 
   0   3   7       21.65       19.06      0.64 o 
   1   3   7       47.94       62.28      2.12 o 
   2   3   7       30.54       34.82      2.08 o 
   3   3   7        7.28        5.29      0.96 o 
   4   3   7        2.61        6.19      1.48 o 
   5   3   7        0.79        0.11      1.45 o 
   6   3   7        0.74        3.03      3.06 o 
  -6   4   7        1.06        1.84      2.17 o 
  -5   4   7        8.65        7.68      1.58 o 
  -4   4   7        7.80        9.61      1.07 o 
  -3   4   7        9.55        9.88      1.41 o 
  -2   4   7       22.37       29.39      1.40 o 
  -1   4   7       61.59       60.03      2.10 o 
   0   4   7       96.66      105.09      3.20 o 
   1   4   7       31.50       33.11      1.74 o 
   2   4   7        2.97        4.71      0.73 o 
   3   4   7        5.78        4.54      0.78 o 
   4   4   7        2.23        2.94      0.88 o 
   5   4   7        5.91        5.97      1.31 o 
  -5   5   7        5.42        6.89      1.52 o 
  -4   5   7        4.35        4.52      1.27 o 
  -3   5   7       77.83       82.56      4.39 o 
  -2   5   7       62.67       54.33      2.31 o 
  -1   5   7       89.28      103.77      3.65 o 
   0   5   7       32.20       29.31      1.67 o 
   1   5   7       33.10       25.61      2.30 o 
   2   5   7       13.28       12.63      1.05 o 
   3   5   7        9.05       10.15      1.15 o 
   4   5   7        1.49        0.94      0.99 o 
   5   5   7        0.16        0.48      0.93 o 
  -5   6   7        2.10        2.73      1.33 o 
  -4   6   7        5.04        8.82      1.60 o 
  -3   6   7       31.11       24.68      2.65 o 
  -2   6   7        7.96       10.24      1.68 o 
  -1   6   7       12.41       12.75      1.27 o 
   0   6   7        0.78        1.85      1.04 o 
   1   6   7       14.83       12.53      1.41 o 
   2   6   7       27.54       26.17      1.80 o 
   3   6   7        2.56        5.13      1.11 o 
   4   6   7        8.24        8.93      1.53 o 
   5   6   7        0.75        0.91      1.02 o 
  -4   7   7        1.07       -0.18      1.01 o 
  -3   7   7        3.00        2.08      1.14 o 
  -2   7   7       10.24       12.68      1.69 o 
  -1   7   7        2.25        1.30      0.63 o 
   0   7   7       10.96       10.50      1.56 o 
   1   7   7       11.05        8.48      1.34 o 
   2   7   7       16.06       15.23      1.74 o 
   3   7   7        0.29       -0.77      0.77 o 
   4   7   7        0.92        1.80      1.13 o 
  -4   8   7        2.79        4.62      1.98 o 
  -3   8   7        0.81        2.47      1.24 o 
  -2   8   7        1.88        2.77      1.59 o 
  -1   8   7        3.55        2.18      0.82 o 
   0   8   7        1.77        2.78      0.76 o 
   1   8   7        1.74        1.50      0.94 o 
   2   8   7        3.16        3.45      1.13 o 
   3   8   7        1.54        0.15      1.65 o 
  -3   9   7        3.02       -0.61      1.11 o 
  -2   9   7        0.37        0.84      1.04 o 
  -1   9   7        0.57        0.82      0.92 o 
   0   9   7        2.61        2.77      1.24 o 
   1   9   7        1.17        1.50      1.03 o 
   2   9   7        2.20        2.06      1.12 o 
  -1  10   7        1.21        1.97      1.66 o 
   0  10   7        0.77        3.02      1.82 o 
   1  10   7        1.30        4.13      1.63 o 
  -6   0   8        2.63        2.68      1.85 o 
  -5   0   8        0.78       -0.10      0.92 o 
  -4   0   8      118.11      109.19      4.87 o 
  -3   0   8      145.29      159.46      6.19 o 
  -2   0   8       38.90       32.94      1.62 o 
  -1   0   8       59.44       47.73      1.90 o 
   0   0   8      257.23      274.82      8.02 o 
   1   0   8        3.06        3.22      0.58 o 
   2   0   8       10.30        9.28      1.04 o 
   3   0   8       19.73       16.23      1.31 o 
   4   0   8        3.42        6.85      1.86 o 
   5   0   8        8.96       10.21      2.75 o 
   6   0   8        1.72        2.46      2.68 o 
  -6   1   8        0.28       -0.97      1.04 o 
  -5   1   8        1.17        0.88      0.84 o 
  -4   1   8       47.46       49.00      2.33 o 
  -3   1   8       87.34       69.03      3.18 o 
  -2   1   8       77.83       83.39      2.19 o 
  -1   1   8       56.89       52.52      1.47 o 
   0   1   8      170.60      171.15      3.54 o 
   1   1   8        6.28        6.12      0.48 o 
   2   1   8       72.14       78.53      2.68 o 
   3   1   8        8.17        8.56      0.94 o 
   4   1   8        2.89        3.35      0.88 o 
   5   1   8        4.88        6.49      1.27 o 
   6   1   8        1.70        3.61      4.55 o 
  -6   2   8        3.08        3.01      1.23 o 
  -5   2   8       33.70       35.46      2.29 o 
  -4   2   8       28.53       30.90      1.86 o 
  -3   2   8      104.25       94.73      3.94 o 
  -2   2   8       65.25       71.51      3.50 o 
  -1   2   8      281.53      271.82      5.39 o 
   0   2   8       15.02       19.90      0.75 o 
   1   2   8       65.05       53.90      1.59 o 
   2   2   8       25.02       29.49      1.49 o 
   3   2   8       20.01       20.02      1.34 o 
   4   2   8        1.94        4.25      0.93 o 
   5   2   8        3.64        6.26      1.09 o 
   6   2   8        0.96        2.46      3.17 o 
  -6   3   8        0.49        5.44      2.22 o 
  -5   3   8        2.08        4.81      1.72 o 
  -4   3   8       13.76       16.14      1.92 o 
  -3   3   8       76.57       61.83      2.60 o 
  -2   3   8       58.61       53.13      2.51 o 
  -1   3   8       22.94       24.57      1.18 o 
   0   3   8      246.09      232.79      7.34 o 
   1   3   8       17.49       16.54      1.04 o 
   2   3   8       26.11       18.37      1.52 o 
   3   3   8        7.50        7.27      0.97 o 
   4   3   8        1.05        0.10      0.74 o 
   5   3   8        2.58        3.06      1.30 o 
  -6   4   8        1.30        2.87      2.65 o 
  -5   4   8        9.92       11.11      1.68 o 
  -4   4   8        6.53        7.12      1.31 o 
  -3   4   8      180.11      183.93      7.96 o 
  -2   4   8       37.22       32.02      1.58 o 
  -1   4   8        4.30        4.92      0.73 o 
   0   4   8      180.83      181.53      5.25 o 
   1   4   8       33.83       39.66      2.23 o 
   2   4   8        9.06        7.40      1.19 o 
   3   4   8        7.34        7.03      1.13 o 
   4   4   8        3.58        4.81      1.00 o 
   5   4   8        1.24        3.90      1.41 o 
  -5   5   8        4.79        4.20      2.35 o 
  -4   5   8        0.14       -0.58      1.05 o 
  -3   5   8       20.04       17.42      1.94 o 
  -2   5   8        8.25        6.94      1.42 o 
  -1   5   8      108.48      103.68      3.78 o 
   0   5   8       18.12       21.42      1.29 o 
   1   5   8       14.49       15.54      1.46 o 
   2   5   8        5.16        5.69      0.91 o 
   3   5   8        4.31        6.73      1.02 o 
   4   5   8        5.39        6.72      1.17 o 
   5   5   8        0.78       -0.29      0.92 o 
  -5   6   8        0.91        1.32      1.35 o 
  -4   6   8        5.60        4.75      1.74 o 
  -3   6   8       20.20       25.17      2.48 o 
  -2   6   8        3.65        9.55      1.42 o 
  -1   6   8       13.33       11.41      1.02 o 
   0   6   8       11.08       12.88      1.15 o 
   1   6   8       15.18       15.73      1.66 o 
   2   6   8       26.45       27.74      1.82 o 
   3   6   8        1.97        1.20      0.89 o 
   4   6   8        3.88        2.62      1.09 o 
  -4   7   8        6.12        5.79      1.55 o 
  -3   7   8        1.19        0.43      0.86 o 
  -2   7   8       10.72       13.51      1.66 o 
  -1   7   8        0.25        0.41      0.61 o 
   0   7   8        6.38        6.90      0.96 o 
   1   7   8        1.35        3.10      1.07 o 
   2   7   8       11.82       11.35      1.59 o 
   3   7   8        0.73        1.27      1.40 o 
   4   7   8        0.48       -0.49      1.13 o 
  -4   8   8        0.43        1.85      1.42 o 
  -3   8   8        1.60        0.98      1.10 o 
  -2   8   8        1.22        2.63      1.18 o 
  -1   8   8        6.27        5.81      0.99 o 
   0   8   8        5.34        5.64      1.83 o 
   1   8   8        9.01        9.99      1.56 o 
   2   8   8        1.81        2.45      1.38 o 
   3   8   8        1.58        1.32      1.41 o 
  -2   9   8        5.46        6.85      1.57 o 
  -1   9   8        0.43       -0.92      1.26 o 
   0   9   8        2.30        1.16      1.03 o 
   1   9   8        0.77        0.01      0.80 o 
   2   9   8        1.24        0.31      0.84 o 
   0  10   8        1.67        0.52      1.44 o 
  -6   0   9        1.36       -0.33      1.42 o 
  -5   0   9        0.12        1.96      1.46 o 
  -4   0   9       11.13        8.07      1.20 o 
  -3   0   9       26.90       30.08      1.81 o 
  -2   0   9       69.98       77.08      3.26 o 
  -1   0   9       10.59        8.55      1.69 o 
   0   0   9       74.87       78.38      2.88 o 
   1   0   9        0.25        0.68      0.67 o 
   2   0   9        1.47        2.26      0.70 o 
   3   0   9        2.43        3.16      1.07 o 
   4   0   9        0.00        0.20      0.95 o 
   5   0   9        1.87        0.70      1.24 o 
   6   0   9        1.16       -2.32      2.73 o 
  -6   1   9        0.15       -0.54      1.05 o 
  -5   1   9        5.33        4.68      1.23 o 
  -4   1   9        3.57        2.54      0.74 o 
  -3   1   9        4.45        4.26      0.68 o 
  -2   1   9       25.22       19.83      1.00 o 
  -1   1   9        7.34        9.43      0.63 o 
   0   1   9      420.92      439.84     10.44 o 
   1   1   9       25.52       26.23      1.03 o 
   2   1   9        1.97        3.04      0.63 o 
   3   1   9        1.59        1.57      0.88 o 
   4   1   9        0.52        1.09      0.83 o 
   5   1   9        5.46        6.40      1.27 o 
  -6   2   9        1.61        3.43      1.58 o 
  -5   2   9       29.89       24.56      1.85 o 
  -4   2   9       27.65       29.70      1.87 o 
  -3   2   9       23.44       26.35      1.46 o 
  -2   2   9       41.14       35.76      1.30 o 
  -1   2   9      198.08      203.55      4.58 o 
   0   2   9      106.41       93.97      2.40 o 
   1   2   9       13.26       11.09      0.59 o 
   2   2   9        2.11        3.48      0.69 o 
   3   2   9       37.59       42.64      2.22 o 
   4   2   9        0.33        0.34      0.86 o 
   5   2   9        1.53        1.95      1.02 o 
  -6   3   9        0.58        2.23      1.59 o 
  -5   3   9        2.28        4.85      1.27 o 
  -4   3   9       16.53       12.41      1.36 o 
  -3   3   9       30.85       30.10      1.70 o 
  -2   3   9       26.80       30.31      1.92 o 
  -1   3   9        6.67        6.46      0.85 o 
   0   3   9       97.87      104.58      2.57 o 
   1   3   9       24.49       30.72      1.51 o 
   2   3   9        8.88        8.07      0.99 o 
   3   3   9        8.49       10.54      1.71 o 
   4   3   9        5.39        5.46      0.94 o 
   5   3   9        0.63        0.68      0.91 o 
  -5   4   9        4.07        4.46      1.46 o 
  -4   4   9        2.90        2.76      1.07 o 
  -3   4   9       30.19       29.82      2.44 o 
  -2   4   9      246.03      252.59      7.92 o 
  -1   4   9       26.32       24.29      1.36 o 
   0   4   9        8.65       11.28      1.53 o 
   1   4   9        0.36        0.31      1.27 o 
   2   4   9       26.18       23.55      1.60 o 
   3   4   9        6.79        5.24      0.98 o 
   4   4   9        8.86        9.76      1.32 o 
   5   4   9        0.67       -0.02      0.83 o 
  -5   5   9        2.09        0.21      0.95 o 
  -4   5   9        3.33        3.73      1.67 o 
  -3   5   9       10.35       13.33      1.73 o 
  -2   5   9      107.52      110.10      4.22 o 
  -1   5   9       22.61       22.32      1.55 o 
   0   5   9       60.33       59.80      2.51 o 
   1   5   9       43.27       49.43      3.00 o 
   2   5   9        7.21        7.44      1.01 o 
   3   5   9        5.40        3.08      0.91 o 
   4   5   9        1.41        2.07      0.89 o 
   5   5   9        1.00        1.51      1.42 o 
  -5   6   9        0.23        1.93      1.49 o 
  -4   6   9       14.75       15.53      2.17 o 
  -3   6   9        7.65        6.35      1.46 o 
  -2   6   9        4.44        5.52      1.28 o 
  -1   6   9        2.17        3.06      1.04 o 
   0   6   9       42.41       41.26      2.32 o 
   1   6   9       23.56       23.86      2.12 o 
   2   6   9        2.58        4.93      1.28 o 
   3   6   9        7.36        7.44      1.17 o 
   4   6   9        1.53        2.66      1.17 o 
  -4   7   9        0.03       -0.23      0.93 o 
  -3   7   9       14.80       13.83      1.99 o 
  -2   7   9        7.46        8.59      1.47 o 
  -1   7   9        8.62        7.58      1.01 o 
   0   7   9       13.87       14.10      1.73 o 
   1   7   9       17.95       19.39      2.22 o 
   2   7   9        0.22        2.54      1.29 o 
   3   7   9        0.21        0.77      0.90 o 
   4   7   9        0.19       -1.08      1.39 o 
  -3   8   9        9.59        9.48      1.92 o 
  -2   8   9        3.44        8.14      1.99 o 
  -1   8   9        0.74        0.34      0.65 o 
   0   8   9        1.57        1.75      1.06 o 
   1   8   9       10.58       11.56      1.86 o 
   2   8   9        1.18        2.53      1.62 o 
   3   8   9        0.53       -0.41      1.34 o 
  -2   9   9        3.89        3.16      1.44 o 
  -1   9   9        5.74        8.09      3.29 o 
   0   9   9        1.93        1.43      1.00 o 
   1   9   9        0.67        0.12      1.00 o 
   2   9   9        0.88        0.39      0.99 o 
  -6   0  10        0.37       -0.92      1.65 o 
  -5   0  10        0.96        4.35      2.16 o 
  -4   0  10       14.15       13.22      1.48 o 
  -3   0  10       34.94       35.17      2.27 o 
  -2   0  10      169.47      198.05      7.54 o 
  -1   0  10       28.46       26.56      1.61 o 
   0   0  10        3.84        5.72      0.79 o 
   1   0  10       12.45       13.84      1.18 o 
   2   0  10       27.41       33.66      2.09 o 
   3   0  10       12.07       15.57      4.27 o 
   4   0  10        1.25       -0.52      1.28 o 
   5   0  10        0.00        1.20      1.39 o 
  -6   1  10        0.92       -0.77      1.29 o 
  -5   1  10        8.38        6.27      1.35 o 
  -4   1  10        7.67        8.93      1.05 o 
  -3   1  10       54.93       45.63      1.79 o 
  -2   1  10       64.24       66.24      2.23 o 
  -1   1  10       13.99       17.29      0.93 o 
   0   1  10      147.87      152.86      3.77 o 
   1   1  10        1.24        1.92      0.43 o 
   2   1  10       15.73       12.01      1.06 o 
   3   1  10        1.13        2.25      0.75 o 
   4   1  10        5.68        7.40      1.47 o 
   5   1  10        1.86        1.25      1.04 o 
  -6   2  10        0.02        0.03      1.79 o 
  -5   2  10        7.24        5.24      1.74 o 
  -4   2  10       20.40       17.60      1.42 o 
  -3   2  10      109.71       98.88      3.17 o 
  -2   2  10       76.08       66.23      2.18 o 
  -1   2  10      119.00      107.17      2.83 o 
   0   2  10       91.65       94.88      2.59 o 
   1   2  10       93.44       88.72      2.42 o 
   2   2  10       19.32       19.54      1.42 o 
   3   2  10       15.81       16.50      1.44 o 
   4   2  10        2.68        3.13      1.13 o 
   5   2  10        0.02       -0.77      1.07 o 
  -5   3  10        2.02        1.52      0.99 o 
  -4   3  10        4.59        3.35      1.09 o 
  -3   3  10        4.94        3.57      1.06 o 
  -2   3  10       68.61       62.55      2.63 o 
  -1   3  10        0.01        0.14      0.56 o 
   0   3  10       17.37       20.95      1.00 o 
   1   3  10       48.52       47.77      2.16 o 
   2   3  10        9.49       10.23      1.08 o 
   3   3  10        4.81        5.30      0.94 o 
   4   3  10        2.42        3.44      0.89 o 
   5   3  10        0.30        2.15      2.07 o 
  -5   4  10        3.20        6.58      1.94 o 
  -4   4  10        3.63        1.58      0.96 o 
  -3   4  10       44.52       42.65      3.09 o 
  -2   4  10       60.97       54.14      3.40 o 
  -1   4  10       36.50       46.92      2.61 o 
   0   4  10        9.41        9.38      0.87 o 
   1   4  10       56.42       52.21      2.83 o 
   2   4  10        7.54        8.70      1.09 o 
   3   4  10        6.43        5.75      1.03 o 
   4   4  10        1.07        1.07      0.89 o 
   5   4  10        0.21       -0.45      1.11 o 
  -5   5  10        1.56        0.40      1.01 o 
  -4   5  10        6.25        7.53      1.61 o 
  -3   5  10       16.89       21.95      2.24 o 
  -2   5  10       61.41       56.45      2.59 o 
  -1   5  10       31.24       37.45      2.04 o 
   0   5  10        2.71        1.50      1.04 o 
   1   5  10       11.16       12.95      1.66 o 
   2   5  10        1.60        2.78      0.77 o 
   3   5  10        6.03        5.38      1.07 o 
   4   5  10        1.47        2.71      1.01 o 
  -4   6  10        3.08        4.04      1.48 o 
  -3   6  10        7.90        8.99      1.53 o 
  -2   6  10       81.64       83.97      5.53 o 
  -1   6  10       93.90       97.55      6.14 o 
   0   6  10        8.26        7.90      1.32 o 
   1   6  10       22.00       24.59      2.31 o 
   2   6  10       20.95       18.97      2.12 o 
   3   6  10        1.43        0.99      1.02 o 
   4   6  10        1.54        0.86      1.25 o 
  -4   7  10        0.10        1.19      1.19 o 
  -3   7  10        3.64        3.61      1.35 o 
  -2   7  10        0.71        1.30      0.98 o 
  -1   7  10       15.26       16.07      1.44 o 
   0   7  10        0.24        0.21      0.80 o 
   1   7  10        2.01        2.54      1.22 o 
   2   7  10        0.37       -0.30      0.90 o 
   3   7  10        0.14       -0.52      1.18 o 
  -3   8  10        3.97        2.41      1.31 o 
  -2   8  10        8.43        7.40      1.62 o 
  -1   8  10        9.58       12.72      2.41 o 
   0   8  10       12.79       14.66      2.52 o 
   1   8  10        2.19        1.64      1.13 o 
   2   8  10        2.16        2.22      1.31 o 
   3   8  10        2.29        1.26      1.41 o 
  -2   9  10        0.54        0.49      1.43 o 
  -1   9  10        0.36        3.06      3.13 o 
   0   9  10        0.28        1.17      1.11 o 
   1   9  10        0.00        0.11      0.96 o 
  -6   0  11        0.70        1.66      2.71 o 
  -5   0  11        0.33       -0.55      1.32 o 
  -4   0  11        1.59        3.31      1.01 o 
  -3   0  11       53.18       63.71      3.52 o 
  -2   0  11       17.57       17.24      2.31 o 
  -1   0  11       28.63       37.60      2.70 o 
   0   0  11        0.91        0.38      1.06 o 
   1   0  11       15.33       12.33      1.34 o 
   2   0  11       35.76       38.78      2.39 o 
   3   0  11        0.29        0.91      1.03 o 
   4   0  11        0.01       -0.93      1.25 o 
   5   0  11        0.59       -0.88      1.42 o 
  -6   1  11        0.19        4.56      1.78 o 
  -5   1  11        6.18        9.05      1.56 o 
  -4   1  11        3.36        4.47      0.87 o 
  -3   1  11       35.38       31.68      1.82 o 
  -2   1  11       19.24       15.86      1.04 o 
  -1   1  11       94.15       98.64      2.97 o 
   0   1  11       34.07       36.77      1.44 o 
   1   1  11        1.41        1.11      0.44 o 
   2   1  11       23.28       20.45      1.48 o 
   3   1  11        0.57        1.25      0.75 o 
   4   1  11        9.15       11.12      1.92 o 
   5   1  11        0.20        0.95      0.97 o 
  -5   2  11        1.98        4.98      1.73 o 
  -4   2  11        4.88        7.59      1.15 o 
  -3   2  11       70.85       71.62      2.92 o 
  -2   2  11       23.18       22.93      1.23 o 
  -1   2  11       31.08       27.51      1.20 o 
   0   2  11       11.02       11.28      1.02 o 
   1   2  11       47.62       51.59      2.21 o 
   2   2  11       11.95       12.76      1.21 o 
   3   2  11       18.72       14.94      1.48 o 
   4   2  11        1.03        0.77      0.81 o 
   5   2  11        0.09       -1.09      1.09 o 
  -5   3  11        0.67       -0.03      0.87 o 
  -4   3  11       14.28       16.33      1.87 o 
  -3   3  11       43.32       45.11      2.90 o 
  -2   3  11       38.31       46.48      2.29 o 
  -1   3  11       92.00       83.38      3.22 o 
   0   3  11       33.22       34.52      2.64 o 
   1   3  11       18.97       20.77      1.44 o 
   2   3  11        2.03        4.32      1.18 o 
   3   3  11        5.91        6.24      1.02 o 
   4   3  11        0.45       -0.24      0.67 o 
   5   3  11        0.35        0.80      1.25 o 
  -5   4  11        1.04        1.74      1.07 o 
  -4   4  11        1.71        1.06      0.97 o 
  -3   4  11        9.56        9.83      1.49 o 
  -2   4  11       32.97       35.14      2.00 o 
  -1   4  11       13.10        9.60      1.07 o 
   0   4  11        2.39        4.01      0.94 o 
   1   4  11       27.82       22.58      1.51 o 
   2   4  11       61.94       63.96      3.12 o 
   3   4  11        2.72        3.04      0.93 o 
   4   4  11        0.46        1.07      0.88 o 
  -5   5  11        1.88        4.98      1.65 o 
  -4   5  11        6.33        4.99      1.56 o 
  -3   5  11        0.55       -1.01      1.01 o 
  -2   5  11       65.81       63.11      3.66 o 
  -1   5  11      143.72      152.38      9.46 o 
   0   5  11        3.80        4.69      1.05 o 
   1   5  11        7.57        6.43      1.34 o 
   2   5  11        7.97        9.80      1.59 o 
   3   5  11        0.49        0.03      0.76 o 
   4   5  11        0.11        2.57      1.31 o 
  -4   6  11        2.50        1.49      1.14 o 
  -3   6  11        1.32        1.73      1.57 o 
  -2   6  11       10.19       10.56      1.59 o 
  -1   6  11        4.48        4.90      0.86 o 
   0   6  11        9.34        9.43      1.42 o 
   1   6  11        1.54        1.46      1.40 o 
   2   6  11        6.51        7.17      1.47 o 
   3   6  11        0.14        1.69      1.07 o 
   4   6  11        0.76        0.82      1.29 o 
  -3   7  11        0.53        0.74      1.02 o 
  -2   7  11        3.76        2.00      1.08 o 
  -1   7  11        0.92        0.07      0.63 o 
   0   7  11        8.40        8.84      1.56 o 
   1   7  11        1.08        0.84      0.96 o 
   2   7  11        0.97        2.63      1.15 o 
   3   7  11        1.39        0.79      1.07 o 
  -3   8  11        1.51        1.43      1.20 o 
  -2   8  11        2.21        5.71      2.04 o 
  -1   8  11        6.71        5.85      2.07 o 
   0   8  11        8.96       13.05      1.95 o 
   1   8  11        0.32        1.68      1.20 o 
   2   8  11        0.58       -0.49      1.07 o 
  -1   9  11        2.80        3.07      1.85 o 
   0   9  11        2.69        3.86      2.90 o 
  -5   0  12        0.00        0.34      1.20 o 
  -4   0  12        9.02       14.25      3.51 o 
  -3   0  12       11.31       12.86      1.84 o 
  -2   0  12       33.54       30.47      2.16 o 
  -1   0  12        0.16        2.37      0.79 o 
   0   0  12      245.83      244.45      9.42 o 
   1   0  12       84.23       75.29      4.71 o 
   2   0  12       75.18       65.70      3.47 o 
   3   0  12        6.40       10.22      1.91 o 
   4   0  12        0.51        2.84      1.47 o 
   5   0  12        0.81       -0.30      1.35 o 
  -5   1  12        1.34        1.65      1.35 o 
  -4   1  12       10.16        9.07      1.12 o 
  -3   1  12        4.15        5.60      0.80 o 
  -2   1  12       16.76       16.03      1.25 o 
  -1   1  12       56.52       47.30      1.91 o 
   0   1  12       15.23       15.59      1.03 o 
   1   1  12        9.32       11.18      1.00 o 
   2   1  12       10.64        8.84      0.97 o 
   3   1  12       11.98       21.92      2.96 o 
   4   1  12        3.82        3.95      1.75 o 
   5   1  12        0.09       -0.29      0.83 o 
  -5   2  12        1.60        0.73      1.13 o 
  -4   2  12        9.78       10.27      1.59 o 
  -3   2  12       46.42       43.97      2.40 o 
  -2   2  12        6.17        6.38      0.75 o 
  -1   2  12      144.36      150.28      5.32 o 
   0   2  12      103.47      101.04      3.26 o 
   1   2  12       49.66       45.51      2.25 o 
   2   2  12       15.20       14.24      1.31 o 
   3   2  12       16.13       16.35      1.57 o 
   4   2  12        1.22        0.46      0.85 o 
   5   2  12        0.15        0.55      1.03 o 
  -5   3  12        0.37       -0.79      2.35 o 
  -4   3  12        0.16        1.79      1.00 o 
  -3   3  12       47.22       44.76      3.16 o 
  -2   3  12        6.81        6.88      0.99 o 
  -1   3  12       35.60       37.20      2.01 o 
   0   3  12       24.06       26.64      2.01 o 
   1   3  12       14.64       14.96      1.33 o 
   2   3  12       20.66       19.31      1.51 o 
   3   3  12        1.21        0.91      0.84 o 
   4   3  12        2.05        2.24      1.19 o 
  -5   4  12        0.89        1.45      1.48 o 
  -4   4  12        1.39        2.19      1.06 o 
  -3   4  12        3.28        3.44      1.08 o 
  -2   4  12        6.05        7.29      0.96 o 
  -1   4  12       53.01       51.23      2.53 o 
   0   4  12        8.13       11.02      1.08 o 
   1   4  12       19.29       19.94      1.97 o 
   2   4  12       13.40       12.12      1.28 o 
   3   4  12        4.33        3.87      1.25 o 
   4   4  12        0.40        2.30      1.00 o 
  -4   5  12        2.27        1.68      1.18 o 
  -3   5  12        1.34        0.47      0.89 o 
  -2   5  12        7.95        9.48      1.06 o 
  -1   5  12       11.82       14.17      1.31 o 
   0   5  12       42.59       42.36      3.00 o 
   1   5  12        7.64        6.87      1.33 o 
   2   5  12        3.88        2.99      1.10 o 
   3   5  12        4.63        4.10      1.35 o 
   4   5  12        0.12        1.55      1.13 o 
  -4   6  12        3.47        5.97      1.86 o 
  -3   6  12        3.93        4.76      1.51 o 
  -2   6  12       14.33       18.30      2.24 o 
  -1   6  12        4.32        3.74      0.91 o 
   0   6  12       10.27       11.82      1.62 o 
   1   6  12        2.63        3.63      2.14 o 
   2   6  12        8.37       10.87      1.74 o 
   3   6  12        0.53        3.81      2.24 o 
  -3   7  12        2.54        2.07      1.29 o 
  -2   7  12        1.29        1.82      1.05 o 
  -1   7  12        6.01        4.16      1.18 o 
   0   7  12        4.59        8.70      1.59 o 
   1   7  12        1.54        2.20      1.12 o 
   2   7  12        3.00        3.45      1.35 o 
   3   7  12        1.30        0.29      1.05 o 
  -2   8  12        1.26        1.24      1.58 o 
  -1   8  12        0.27        1.44      1.45 o 
   0   8  12        0.06        2.07      1.26 o 
   1   8  12        1.13        1.40      1.25 o 
  -5   0  13        0.30        0.16      1.37 o 
  -4   0  13        3.27        2.55      2.10 o 
  -3   0  13        0.05       -0.52      0.73 o 
  -2   0  13       77.15       83.37      4.46 o 
  -1   0  13        8.16       10.64      1.38 o 
   0   0  13      154.96      143.25      6.35 o 
   1   0  13        1.93        2.61      0.91 o 
   2   0  13       17.06       14.29      2.12 o 
   3   0  13        0.40        0.44      1.02 o 
   4   0  13        0.84        2.82      4.95 o 
  -5   1  13        0.09       -0.97      1.51 o 
  -4   1  13        1.51        1.40      1.10 o 
  -3   1  13       18.59       17.94      1.32 o 
  -2   1  13       39.85       42.00      1.97 o 
  -1   1  13       54.57       50.36      2.18 o 
   0   1  13      128.98      126.57      3.97 o 
   1   1  13      229.95      229.22      7.09 o 
   2   1  13       13.92       13.86      1.28 o 
   3   1  13       19.23       16.39      1.90 o 
   4   1  13        0.71        0.43      0.80 o 
  -5   2  13        1.65        1.60      1.48 o 
  -4   2  13        3.79        1.72      1.09 o 
  -3   2  13        8.15       12.28      1.28 o 
  -2   2  13        5.43        4.99      0.91 o 
  -1   2  13       31.49       29.41      1.45 o 
   0   2  13       24.14       21.01      1.26 o 
   1   2  13        4.11        3.90      1.05 o 
   2   2  13        5.74        4.45      0.91 o 
   3   2  13        1.21        0.92      0.75 o 
   4   2  13        0.40        0.76      0.98 o 
  -5   3  13        0.23        2.09      2.91 o 
  -4   3  13        6.46        5.60      1.43 o 
  -3   3  13        1.52        0.14      0.79 o 
  -2   3  13       32.34       31.90      2.06 o 
  -1   3  13       38.32       36.33      2.05 o 
   0   3  13       50.94       51.13      3.22 o 
   1   3  13        3.22        2.85      0.80 o 
   2   3  13       19.85       20.39      1.67 o 
   3   3  13        0.33        2.78      1.67 o 
   4   3  13        1.31        1.85      1.04 o 
  -4   4  13        0.45        1.26      1.13 o 
  -3   4  13       15.61       17.02      2.16 o 
  -2   4  13       14.47       13.52      1.27 o 
  -1   4  13       13.79       13.16      1.24 o 
   0   4  13       10.14       11.04      1.56 o 
   1   4  13        7.36        6.90      1.36 o 
   2   4  13        1.54        1.12      0.98 o 
   3   4  13        3.00        3.45      1.10 o 
   4   4  13        0.40       -0.14      1.08 o 
  -4   5  13        0.28        1.15      1.19 o 
  -3   5  13        1.28        0.89      0.95 o 
  -2   5  13        3.25        4.68      1.34 o 
  -1   5  13        1.54        2.90      1.09 o 
   0   5  13       33.14       29.65      2.65 o 
   1   5  13        7.67        6.90      1.50 o 
   2   5  13        7.10        8.05      1.60 o 
   3   5  13        2.06        3.44      1.30 o 
  -3   6  13        3.80        2.92      1.43 o 
  -2   6  13        5.06        6.83      1.39 o 
  -1   6  13        2.38        1.57      1.00 o 
   0   6  13        7.11        5.92      1.43 o 
   1   6  13        1.05        3.03      1.45 o 
   2   6  13        2.61        6.32      1.78 o 
   3   6  13        2.69        2.09      1.28 o 
  -3   7  13        1.83        0.58      1.14 o 
  -2   7  13        2.80        2.71      1.71 o 
  -1   7  13        1.00       -0.64      1.21 o 
   0   7  13        3.37        4.30      1.38 o 
   1   7  13        0.62        1.42      1.08 o 
   2   7  13        0.03       -0.95      1.33 o 
  -1   8  13        0.11        1.04      1.50 o 
   0   8  13        3.21        2.98      1.55 o 
   1   8  13        1.32        0.79      1.15 o 
  -5   0  14        4.99       10.24      4.22 o 
  -4   0  14       10.46        8.66      2.11 o 
  -3   0  14        4.14        4.20      1.21 o 
  -2   0  14        6.20       12.92      2.03 o 
  -1   0  14        0.29       -0.76      0.76 o 
   0   0  14        0.10        0.98      0.74 o 
   1   0  14       83.25       71.40      6.02 o 
   2   0  14        9.39       11.95      1.94 o 
   3   0  14        2.65        1.07      1.20 o 
   4   0  14        0.44        3.04      1.78 o 
  -5   1  14        1.82        3.17      1.69 o 
  -4   1  14        2.86        1.12      0.89 o 
  -3   1  14       15.39       16.75      1.42 o 
  -2   1  14       23.50       26.15      1.57 o 
  -1   1  14       29.41       29.32      1.59 o 
   0   1  14       10.53        9.70      0.91 o 
   1   1  14       29.84       26.93      1.69 o 
   2   1  14       14.91       14.57      1.37 o 
   3   1  14        5.58        6.53      1.35 o 
   4   1  14        1.01        0.67      0.96 o 
  -5   2  14        0.95        2.82      1.83 o 
  -4   2  14        0.13       -0.02      0.87 o 
  -3   2  14        3.26        3.36      0.92 o 
  -2   2  14       71.46       62.86      3.18 o 
  -1   2  14       25.11       25.78      1.83 o 
   0   2  14       26.01       27.06      1.84 o 
   1   2  14        3.64        3.99      1.11 o 
   2   2  14       13.62       14.10      1.37 o 
   3   2  14        0.07        0.11      0.75 o 
   4   2  14        0.42        1.50      1.16 o 
  -4   3  14        0.79       -1.09      1.22 o 
  -3   3  14        5.41        5.82      1.48 o 
  -2   3  14        5.96        7.26      1.09 o 
  -1   3  14        8.32        8.01      1.05 o 
   0   3  14        5.74        4.79      1.20 o 
   1   3  14        9.62       10.03      1.55 o 
   2   3  14        0.66        0.42      0.69 o 
   3   3  14        3.71        3.04      1.02 o 
   4   3  14        0.09        0.02      0.84 o 
  -4   4  14        0.06        0.32      1.03 o 
  -3   4  14        2.75        4.68      1.48 o 
  -2   4  14        2.32        3.03      0.81 o 
  -1   4  14        2.09        2.35      0.75 o 
   0   4  14       18.32       21.01      2.08 o 
   1   4  14        5.04        3.41      1.32 o 
   2   4  14        1.07        0.72      0.90 o 
   3   4  14        0.50       -0.57      0.95 o 
  -4   5  14        0.02        1.61      1.24 o 
  -3   5  14        1.23        2.16      1.25 o 
  -2   5  14        0.13        0.84      0.97 o 
  -1   5  14        7.23        8.68      1.50 o 
   0   5  14        2.27        3.26      1.23 o 
   1   5  14        1.89        2.17      1.15 o 
   2   5  14        4.67        6.17      1.63 o 
   3   5  14        1.46        0.73      1.04 o 
  -3   6  14        0.41        3.21      1.80 o 
  -2   6  14        1.21       -0.27      1.22 o 
  -1   6  14        0.02        0.14      0.96 o 
   0   6  14        9.56        9.36      2.15 o 
   1   6  14        1.61        2.42      1.20 o 
   2   6  14        0.14        1.19      1.58 o 
  -2   7  14        6.32        9.72      2.45 o 
  -1   7  14        6.38        4.52      1.87 o 
   0   7  14        0.35        0.83      1.45 o 
   1   7  14        1.27        3.58      1.45 o 
  -4   0  15        8.21       14.79      4.06 o 
  -3   0  15        2.24        0.23      0.98 o 
  -2   0  15       19.65       23.11      2.31 o 
  -1   0  15        4.84        5.82      1.27 o 
   0   0  15        0.23        2.44      0.87 o 
   1   0  15        7.82        6.59      1.16 o 
   2   0  15        3.15        4.60      1.51 o 
   3   0  15        0.90        0.36      1.10 o 
   4   0  15        0.27        0.86      1.49 o 
  -4   1  15        0.25        0.71      1.18 o 
  -3   1  15       17.47       18.85      1.69 o 
  -2   1  15        4.34        5.35      0.93 o 
  -1   1  15        4.18        4.57      0.81 o 
   0   1  15        7.61        9.18      0.93 o 
   1   1  15       25.71       25.24      1.71 o 
   2   1  15        1.67        0.25      0.72 o 
   3   1  15        7.84       11.42      3.05 o 
   4   1  15        1.83        2.24      1.57 o 
  -4   2  15        1.77        1.92      1.09 o 
  -3   2  15        2.83        3.82      1.21 o 
  -2   2  15        8.06        6.11      1.07 o 
  -1   2  15        9.88       11.72      1.53 o 
   0   2  15        4.75        4.48      0.90 o 
   1   2  15       16.23       15.03      2.17 o 
   2   2  15        8.03        8.92      1.17 o 
   3   2  15        1.25        0.61      0.90 o 
   4   2  15        0.84        2.89      1.33 o 
  -4   3  15        6.44        8.02      1.80 o 
  -3   3  15        4.20        3.36      1.54 o 
  -2   3  15       24.41       25.61      1.91 o 
  -1   3  15        8.90        7.00      1.14 o 
   0   3  15        0.90        2.42      1.99 o 
   1   3  15        4.03        3.87      1.19 o 
   2   3  15       26.95       26.52      2.45 o 
   3   3  15        2.31        6.18      3.39 o 
  -4   4  15        0.74        0.02      1.06 o 
  -3   4  15        0.60        1.07      1.08 o 
  -2   4  15        0.81       -0.72      0.72 o 
  -1   4  15        8.59       10.05      1.32 o 
   0   4  15        4.73        5.95      1.53 o 
   1   4  15        6.81       10.55      1.78 o 
   2   4  15        1.37        1.62      1.11 o 
   3   4  15        2.05        2.69      5.82 o 
  -3   5  15        2.69        5.37      1.62 o 
  -2   5  15        0.61        0.78      0.88 o 
  -1   5  15        0.63        0.70      0.82 o 
   0   5  15        1.60        3.60      1.73 o 
   1   5  15        0.01        0.90      1.04 o 
   2   5  15        3.00        6.20      1.70 o 
  -2   6  15        0.47       -2.12      2.12 o 
  -1   6  15        3.03        2.44      1.07 o 
   0   6  15        0.71        0.76      1.22 o 
   1   6  15        1.74        2.55      1.34 o 
   2   6  15        4.28        6.70      1.70 o 
  -1   7  15        5.79        7.84      2.43 o 
   0   7  15        3.20        3.86      1.76 o 
  -4   0  16        0.18        3.49      3.13 o 
  -3   0  16        0.15        0.03      1.66 o 
  -2   0  16        0.04        1.82      1.10 o 
  -1   0  16        0.01        1.31      0.92 o 
   0   0  16        5.90        8.18      1.30 o 
   1   0  16        7.66        7.81      1.86 o 
   2   0  16        9.47        9.10      3.59 o 
   3   0  16        0.03       -0.31      1.13 o 
  -4   1  16        2.40        0.55      1.95 o 
  -3   1  16       13.99       12.31      1.53 o 
  -2   1  16        0.39        0.77      1.01 o 
  -1   1  16       13.41       14.16      1.24 o 
   0   1  16        2.43        3.52      1.23 o 
   1   1  16        0.49        0.12      0.51 o 
   2   1  16        9.75        7.97      2.08 o 
   3   1  16        3.63        4.63      1.37 o 
  -4   2  16        3.44        1.64      1.51 o 
  -3   2  16        0.77        0.28      1.04 o 
  -2   2  16        0.48        1.04      0.81 o 
  -1   2  16        9.66       10.30      1.32 o 
   0   2  16        4.66        7.49      1.42 o 
   1   2  16        1.92        2.08      1.01 o 
   2   2  16       12.02       11.43      1.57 o 
   3   2  16        3.18        2.83      1.50 o 
  -4   3  16        1.70        2.62      1.62 o 
  -3   3  16        2.23        1.79      1.09 o 
  -2   3  16        9.42        7.60      1.21 o 
  -1   3  16        4.32        5.78      1.09 o 
   0   3  16        3.10        7.04      2.94 o 
   1   3  16        1.85        1.68      1.40 o 
   2   3  16        6.28        6.56      2.11 o 
   3   3  16        2.82        2.74      2.45 o 
  -3   4  16        1.14       -0.24      1.05 o 
  -2   4  16        2.15        1.75      1.02 o 
  -1   4  16        0.85        0.22      1.48 o 
   0   4  16        9.68       10.13      1.78 o 
   1   4  16        1.90        0.48      0.90 o 
   2   4  16        4.28        3.80      1.39 o 
  -3   5  16        5.21        6.30      2.16 o 
  -2   5  16        0.16        1.87      2.80 o 
  -1   5  16        2.91        3.24      1.18 o 
   0   5  16        0.99        0.99      1.48 o 
   1   5  16        0.95        2.16      1.43 o 
   2   5  16        2.25        2.33      1.78 o 
  -2   6  16        0.33        1.24      1.66 o 
  -1   6  16        1.15        3.26      1.73 o 
   0   6  16        2.20        4.41      1.58 o 
   1   6  16        2.60        1.58      1.34 o 
  -4   0  17        4.17        4.64      3.47 o 
  -3   0  17        1.71        1.23      1.44 o 
  -2   0  17        1.30       -0.36      1.15 o 
  -1   0  17        0.64        0.82      0.92 o 
   0   0  17        5.15        5.25      1.25 o 
   1   0  17        0.50       -0.17      2.13 o 
   2   0  17        1.96        2.16      1.58 o 
   3   0  17        0.05       -0.23      1.86 o 
  -3   1  17        6.76        6.61      1.92 o 
  -2   1  17        0.79       -0.17      0.67 o 
  -1   1  17        4.12        3.78      0.97 o 
   0   1  17        7.43        7.49      1.35 o 
   1   1  17        0.68        1.03      1.25 o 
   2   1  17        3.82        1.93      0.97 o 
   3   1  17        0.46        1.11      1.17 o 
  -3   2  17        2.82        3.69      1.36 o 
  -2   2  17        3.00        3.07      1.07 o 
  -1   2  17        3.31        3.89      1.04 o 
   0   2  17        7.86        6.77      1.52 o 
   1   2  17        2.07        1.55      0.97 o 
   2   2  17        0.93        0.27      1.07 o 
   3   2  17        2.54        1.06      1.31 o 
  -3   3  17        4.88        6.98      1.78 o 
  -2   3  17        4.85        7.56      1.23 o 
  -1   3  17        3.55        3.76      1.61 o 
   0   3  17        5.06        8.64      1.55 o 
   1   3  17        1.10        1.83      1.16 o 
   2   3  17        0.48        2.93      1.64 o 
  -3   4  17        0.11        1.01      1.57 o 
  -2   4  17        5.36        6.38      2.47 o 
  -1   4  17        0.82        2.39      1.18 o 
   0   4  17        0.59        0.83      1.07 o 
   1   4  17        0.08        2.23      1.40 o 
   2   4  17        0.86        1.95      2.24 o 
  -2   5  17        0.93       -1.42      1.62 o 
  -1   5  17        0.02        2.33      1.64 o 
   0   5  17        0.44        3.45      1.88 o 
   1   5  17        3.01        3.55      1.47 o 
  -3   0  18        0.84        0.82      2.37 o 
  -2   0  18        0.28        1.13      2.05 o 
  -1   0  18        1.94       -0.01      1.81 o 
   0   0  18        0.07       -0.55      1.46 o 
   1   0  18        2.30        4.93      1.80 o 
   2   0  18        2.79        6.11      2.22 o 
  -3   1  18        4.37        5.90      2.25 o 
  -2   1  18        0.88        0.93      1.08 o 
  -1   1  18        4.12        3.02      1.19 o 
   0   1  18        2.38        3.19      1.44 o 
   1   1  18        3.77        2.53      1.60 o 
   2   1  18        0.68        1.14      1.23 o 
  -3   2  18        0.41       -0.46      1.20 o 
  -2   2  18        6.15        5.59      1.39 o 
  -1   2  18        3.83        4.61      1.34 o 
   0   2  18        1.04        1.21      1.06 o 
   1   2  18        1.67        2.82      1.37 o 
   2   2  18        0.47        0.44      1.08 o 
  -2   3  18        0.63       -0.91      1.26 o 
  -1   3  18        0.41        0.12      0.91 o 
   0   3  18        0.93        2.86      1.29 o 
   1   3  18        0.12        0.86      2.86 o 
  -2   4  18        0.51        2.08      1.65 o 
  -1   4  18        1.93        2.78      1.20 o 
   0   4  18        0.14        0.34      1.32 o 
   1   4  18        0.04        2.88      2.31 o 
  -2   0  19       16.63       13.17      3.16 o 
  -1   0  19        1.79        2.32      2.27 o 
   0   0  19        0.06        2.15      2.22 o 
  -2   1  19        4.83        4.68      1.83 o 
  -1   1  19       14.03       16.41      2.55 o 
   0   1  19        0.79        2.38      1.35 o 
   1   1  19        1.06        2.22      2.41 o 
  -2   2  19        1.37        2.72      2.10 o 
  -1   2  19        1.17        0.24      0.85 o 
   0   2  19        1.96        1.31      2.00 o 
   1   2  19        0.69        3.17      1.48 o 
  -1   3  19        2.74        3.27      1.51 o 
   0   3  19        0.84        1.66      1.36 o 
                                                 
